# Supplementary material for: Transcriptomic Analysis of Resistant and Wild-Type Botrytis cinerea Isolates Revealed Fludioxonil-Resistance Mechanisms
Source: Int J Mol Sci. 2023 Jan 4;24(2):988. doi: 10.3390/ijms24020988 (PMC9861754; doi:10.3390/ijms24020988)
Supplement: Supplementary file 1 [file ijms-24-00988-s001.zip]

Archive with 1 entries (1 files):
- ijms-2092868-supplementary.xlsx
