# Supplementary material for: Transcriptomic Analysis of Resistant and Wild-Type Botrytis cinerea Isolates Revealed Fludioxonil-Resistance Mechanisms
Source: Int J Mol Sci. 2023 Jan 4;24(2):988. doi: 10.3390/ijms24020988 (PMC9861754; doi:10.3390/ijms24020988)
Supplement: Supplementary file 1 [file ijms-24-00988-s001.zip › ijms-2092868-supplementary.xlsx]

## Sheet: S1
	Table S1 GO pathway enrichment analysis for DEGs with FRI_4hvs.FR_4h
GO_accession	Description	Term_type	Over_represented_pValue	Corrected_pValue	DEG_item	DEG_list	Bg_item	Bg_list	Up	Up_Gene_names	Down	Down_Gene_names
GO:0016491	oxidoreductase activity	molecular_function	2.8808e-07	0.00069504	73	299	1086	8354	33	Bcin08g04910,Bcin05g01000,Bcin14g04580,Bcin16g00002,Bcin11g06310,Bcin12g00010,Bcin14g02510,Bcin02g01260,Bcin15g01960,Bcin01g10770,Bcin07g05430,Bcin01g11010,Bcin13g03100,Bcin03g01500,Bcin01g10750,Bcin06g07120,Bcin12g00900,Bcin07g00010,Bcin13g00010,Bcin13g05720,Bcin03g08170,Bcin06g04520,Bcin12g05950,Bcin06g00650,Bcin06g07580,Bcin16g05050,Bcin03g02220,Bcin06g06520,Bcin16g03360,Bcin01g10760,Bcin13g02…	40	Bcin09g05650,Bcin01g07090,Bcin10g03490,Bcin02g07600,Bcin07g00560,Bcin16g04640,Bcin14g01340,Bcin05g05950,Bcin13g04060,Bcin07g01120,Bcin03g04460,Bcin01g06620,Bcin10g04280,Bcin15g00890,Bcin12g02330,Bcin01g00350,Bcin02g02580,Bcin11g02640,Bcin13g02000,Bcin13g05380,Bcin08g02190,Bcin01g00360,Bcin11g01060,Bcin08g03040,Bcin15g01990,Bcin14g01410,Bcin01g05120,Bcin13g05870,Bcin09g03070,Bcin04g06230,Bcin11g01…
GO:0055114	oxidation-reduction process	biological_process	3.1357e-07	0.00069504	71	299	1051	8354	35	Bcin11g02050,Bcin13g05720,Bcin03g08170,Bcin12g00900,Bcin07g00010,Bcin13g00010,Bcin01g10750,Bcin06g07120,Bcin14g01070,Bcin01g11010,Bcin13g03100,Bcin02g01260,Bcin14g02510,Bcin12g00010,Bcin01g10770,Bcin07g05430,Bcin14g04580,Bcin16g00002,Bcin11g06310,Bcin05g01000,Bcin02g01240,Bcin03g04540,Bcin08g04910,Bcin13g03110,Bcin01g10760,Bcin15g04780,Bcin03g02220,Bcin06g06520,Bcin12g00390,Bcin06g07580,Bcin16g05…	36	Bcin02g02580,Bcin13g02000,Bcin11g02640,Bcin13g05380,Bcin15g00890,Bcin12g02330,Bcin01g00350,Bcin03g04460,Bcin01g06620,Bcin10g04280,Bcin07g01120,Bcin13g04060,Bcin16g04640,Bcin14g01340,Bcin05g05950,Bcin01g07090,Bcin10g03490,Bcin02g07600,Bcin07g00560,Bcin09g05650,Bcin09g04520,Bcin10g04230,Bcin11g03840,Bcin03g05710,Bcin09g03770,Bcin15g03860,Bcin15g05500,Bcin11g01050,Bcin04g06230,Bcin01g04590,Bcin08g03…
GO:0016705	oxidoreductase activity, acting on paired donors, with incorporation or reduction of molecular oxygen	molecular_function	7.2915e-06	0.010774	23	299	210	8354	11	Bcin15g04780,Bcin01g10760,Bcin13g00010,Bcin07g05430,Bcin01g10770,Bcin12g00010,Bcin02g01260,Bcin01g11010,Bcin01g10750,Bcin06g00650,Bcin05g01000	12	Bcin12g02330,Bcin15g00890,Bcin09g04520,Bcin13g02000,Bcin11g02640,Bcin07g01120,Bcin01g00360,Bcin01g05120,Bcin08g03040,Bcin11g01060,Bcin15g03860,Bcin03g04460
GO:0020037	heme binding	molecular_function	1.1513e-05	0.012252	21	299	184	8354	13	Bcin01g10770,Bcin07g05430,Bcin13g05720,Bcin01g10780,Bcin12g00010,Bcin02g01260,Bcin01g10760,Bcin15g04780,Bcin13g00010,Bcin06g00650,Bcin05g01000,Bcin06g04520,Bcin01g11010	8	Bcin12g06100,Bcin13g02000,Bcin04g06230,Bcin15g00890,Bcin14g01360,Bcin08g05540,Bcin11g01060,Bcin07g01120
GO:0046906	tetrapyrrole binding	molecular_function	1.5569e-05	0.012252	21	299	188	8354	13	Bcin13g00010,Bcin15g04780,Bcin01g10760,Bcin02g01260,Bcin01g10780,Bcin12g00010,Bcin13g05720,Bcin01g10770,Bcin07g05430,Bcin01g11010,Bcin06g04520,Bcin05g01000,Bcin06g00650	8	Bcin15g00890,Bcin04g06230,Bcin12g06100,Bcin13g02000,Bcin07g01120,Bcin11g01060,Bcin08g05540,Bcin14g01360
GO:0004553	hydrolase activity, hydrolyzing O-glycosyl compounds	molecular_function	1.6582e-05	0.012252	20	299	195	8354	7	Bcin16g03020,Novel00058,Bcin02g03090,Bcin03g01280,Bcin08g04920,Bcin15g05030,Bcin01g06010	13	Bcin13g04060,Bcin13g02640,Bcin02g01420,Bcin02g00060,Bcin15g01990,Bcin09g01110,Bcin01g04590,Bcin06g00490,Bcin06g04850,Bcin04g06250,Bcin03g04010,Bcin12g01530,Bcin16g03950
GO:0016798	hydrolase activity, acting on glycosyl bonds	molecular_function	4.0377e-05	0.02557	20	299	208	8354	7	Novel00058,Bcin16g03020,Bcin02g03090,Bcin08g04920,Bcin03g01280,Bcin15g05030,Bcin01g06010	13	Bcin13g04060,Bcin13g02640,Bcin02g00060,Bcin02g01420,Bcin15g01990,Bcin01g04590,Bcin09g01110,Bcin06g00490,Bcin12g01530,Bcin03g04010,Bcin06g04850,Bcin04g06250,Bcin16g03950
GO:0006629	lipid metabolic process	biological_process	0.00013673	0.068393	29	299	383	8354	15	Bcin07g04570,Bcin01g10750,Bcin03g06440,Bcin06g02130,Bcin13g03100,Bcin03g01270,Bcin02g00780,Bcin08g04910,Bcin12g00930,Bcin02g06660,Bcin03g08170,Bcin13g03110,Bcin16g03360,Bcin12g00900,Bcin07g00010	14	Bcin10g03390,Bcin01g05120,Bcin15g03860,Bcin10g00380,Bcin08g02190,Bcin01g00360,Bcin10g04230,Bcin08g00290,Bcin13g04060,Bcin08g04320,Bcin12g02330,Bcin01g11300,Bcin01g00350,Bcin06g00460
GO:0005975	carbohydrate metabolic process	biological_process	0.00013885	0.068393	28	299	374	8354	8	Bcin01g06010,Bcin07g04570,Bcin15g05030,Bcin03g01280,Bcin02g03090,Bcin07g04230,Novel00058,Bcin16g03020	20	Bcin12g01530,Bcin06g04850,Bcin03g04010,Bcin04g06250,Bcin09g01150,Bcin16g03950,Bcin15g01990,Bcin06g00490,Bcin09g01110,Bcin14g01310,Bcin03g05710,Bcin09g03070,Bcin13g02640,Novel00272,Bcin08g04320,Bcin02g00060,Bcin02g01420,Bcin06g00460,Bcin13g04060,Bcin03g06320
GO:0005506	iron ion binding	molecular_function	0.00061775	0.27385	18	299	191	8354	11	Bcin13g00010,Bcin15g04780,Bcin01g10760,Bcin02g01260,Bcin12g00010,Bcin11g01560,Bcin07g05430,Bcin01g10770,Bcin01g11010,Bcin06g00650,Bcin05g01000	7	Bcin15g00890,Bcin01g00350,Bcin13g02000,Bcin05g03460,Bcin10g04230,Bcin07g01120,Bcin11g01060
GO:0016160	amylase activity	molecular_function	0.00075222	0.30314	3	299	6	8354	1	Novel00058	2	Bcin02g01420,Bcin04g06250
GO:0008610	lipid biosynthetic process	biological_process	0.0012691	0.46883	16	299	183	8354	10	Bcin03g06440,Bcin06g02130,Bcin08g04910,Bcin02g06660,Bcin13g03100,Bcin03g01270,Bcin13g03110,Bcin03g08170,Bcin12g00900,Bcin16g03360	6	Bcin08g02190,Bcin10g00380,Bcin10g04230,Bcin08g00290,Bcin08g04320,Bcin01g00350
GO:0016903	oxidoreductase activity, acting on the aldehyde or oxo group of donors	molecular_function	0.0020525	0.6999	7	299	49	8354	4	Bcin11g06310,Bcin13g02080,Bcin13g03100,Bcin08g04910	3	Bcin09g05650,Bcin08g02190,Bcin09g03770
GO:0016614	oxidoreductase activity, acting on CH-OH group of donors	molecular_function	0.0025736	0.78091	16	299	193	8354	7	Bcin13g03100,Bcin08g04910,Bcin06g07120,Bcin07g00010,Bcin12g00900,Bcin03g08170,Bcin13g03110	9	Bcin01g00360,Bcin08g02190,Bcin13g05870,Bcin01g06620,Bcin15g03860,Bcin12g02330,Bcin05g05950,Bcin16g04640,Bcin09g04520
GO:0016620	oxidoreductase activity, acting on the aldehyde or oxo group of donors, NAD or NADP as acceptor	molecular_function	0.0026424	0.78091	6	299	37	8354	3	Bcin08g04910,Bcin11g06310,Bcin13g03100	3	Bcin09g05650,Bcin08g02190,Bcin09g03770
GO:0032502	developmental process	biological_process	0.0040582	1	11	299	139	8354	5	Bcin03g04690,Bcin16g01050,Bcin10g01200,Bcin12g00930,Bcin13g00710	6	Bcin09g06550,Novel00567,Bcin08g02880,Bcin15g01910,Bcin01g11300,Novel00272
GO:0006694	steroid biosynthetic process	biological_process	0.0047575	1	8	299	69	8354	7	Bcin08g04910,Bcin12g00900,Bcin03g01270,Bcin16g03360,Bcin13g03100,Bcin13g03110,Bcin03g08170	1	Bcin08g02190
GO:0050660	flavin adenine dinucleotide binding	molecular_function	0.0054915	1	16	299	205	8354	6	Bcin06g07580,Bcin07g00010,Bcin14g04580,Bcin16g05050,Bcin06g06520,Bcin06g07120	10	Bcin05g05950,Bcin12g02330,Bcin09g04520,Bcin11g02640,Bcin13g04060,Bcin01g00360,Bcin08g03040,Bcin15g03860,Bcin10g03490,Bcin13g05870
GO:0001539	cilium or flagellum-dependent cell motility	biological_process	0.0064929	1	4	299	24	8354	3	Bcin06g00650,Bcin10g01200,Bcin14g03030	1	Bcin04g05270
GO:0016616	oxidoreductase activity, acting on the CH-OH group of donors, NAD or NADP as acceptor	molecular_function	0.006569	1	13	299	153	8354	7	Bcin03g08170,Bcin06g07120,Bcin13g03110,Bcin13g03100,Bcin12g00900,Bcin07g00010,Bcin08g04910	6	Bcin01g06620,Bcin15g03860,Bcin12g02330,Bcin08g02190,Bcin16g04640,Bcin01g00360
GO:0051287	NAD binding	molecular_function	0.0068304	1	11	299	119	8354	7	Bcin07g00010,Bcin03g04540,Bcin08g04910,Bcin11g06310,Bcin13g03100,Bcin11g02050,Bcin06g07120	4	Bcin09g05650,Bcin16g04640,Bcin01g00360,Bcin08g02190
GO:0008202	steroid metabolic process	biological_process	0.0077132	1	8	299	74	8354	7	Bcin13g03110,Bcin03g08170,Bcin08g04910,Bcin12g00900,Bcin03g01270,Bcin13g03100,Bcin16g03360	1	Bcin08g02190
GO:0016709	oxidoreductase activity, acting on paired donors, with incorporation or reduction of molecular oxygen, NAD(P)H as one donor, and incorporation of one atom of oxygen	molecular_function	0.0090895	1	6	299	49	8354	0		6	Bcin12g02330,Bcin09g04520,Bcin08g03040,Bcin15g03860,Bcin01g00360,Bcin11g02640
GO:0016717	oxidoreductase activity, acting on paired donors, with oxidation of a pair of donors resulting in the reduction of molecular oxygen to two molecules of water	molecular_function	0.0094202	1	2	299	4	8354	1	Bcin01g10750	1	Bcin01g05120
GO:0050662	obsolete coenzyme binding	molecular_function	0.011765	1	12	299	144	8354	7	Bcin13g03100,Bcin07g04230,Bcin10g05130,Bcin12g00900,Bcin08g04910,Bcin03g08170,Bcin11g02050	5	Bcin03g05710,Bcin08g02190,Bcin07g00920,Bcin11g02980,Bcin02g07600
GO:0002694	regulation of leukocyte activation	biological_process	0.011856	1	2	299	5	8354	1	Bcin16g05050	1	Bcin01g04590
GO:0050865	regulation of cell activation	biological_process	0.011856	1	2	299	5	8354	1	Bcin16g05050	1	Bcin01g04590
GO:0051249	regulation of lymphocyte activation	biological_process	0.011856	1	2	299	5	8354	1	Bcin16g05050	1	Bcin01g04590
GO:0002682	regulation of immune system process	biological_process	0.011952	1	3	299	16	8354	1	Bcin16g05050	2	Bcin09g05320,Bcin01g04590
GO:0009311	oligosaccharide metabolic process	biological_process	0.012027	1	4	299	27	8354	0		4	Bcin09g03070,Bcin08g04320,Bcin13g04060,Bcin03g06320
GO:0040007	growth	biological_process	0.012273	1	2	299	6	8354	0		2	Bcin01g01760,Bcin08g02880
GO:0001534	radial spoke	cellular_component	0.013118	1	2	299	5	8354	1	Bcin10g01200	1	Bcin04g05270
GO:0005930	axoneme	cellular_component	0.013118	1	2	299	5	8354	1	Bcin10g01200	1	Bcin04g05270
GO:0032838	plasma membrane bounded cell projection cytoplasm	cellular_component	0.013118	1	2	299	5	8354	1	Bcin10g01200	1	Bcin04g05270
GO:0060285	cilium-dependent cell motility	biological_process	0.013118	1	2	299	5	8354	1	Bcin10g01200	1	Bcin04g05270
GO:0060294	cilium movement involved in cell motility	biological_process	0.013118	1	2	299	5	8354	1	Bcin10g01200	1	Bcin04g05270
GO:0097014	ciliary plasm	cellular_component	0.013118	1	2	299	5	8354	1	Bcin10g01200	1	Bcin04g05270
GO:0099568	cytoplasmic region	cellular_component	0.013118	1	2	299	5	8354	1	Bcin10g01200	1	Bcin04g05270
GO:0004556	alpha-amylase activity	molecular_function	0.013352	1	2	299	5	8354	0		2	Bcin02g01420,Bcin04g06250
GO:0071949	FAD binding	molecular_function	0.014	1	9	299	99	8354	3	Bcin06g07120,Bcin07g00010,Bcin14g04580	6	Bcin10g03490,Bcin13g04060,Bcin11g02640,Bcin08g03040,Bcin01g00360,Bcin12g02330
GO:0004497	monooxygenase activity	molecular_function	0.014699	1	7	299	68	8354	1	Bcin03g02220	6	Bcin12g02330,Bcin15g03860,Bcin01g00360,Bcin11g02640,Bcin09g04520,Bcin08g03040
GO:0048856	anatomical structure development	biological_process	0.014752	1	8	299	105	8354	4	Bcin16g01050,Bcin10g01200,Bcin12g00930,Bcin03g04690	4	Novel00272,Bcin01g11300,Bcin08g02880,Bcin09g06550
GO:0004649	poly(ADP-ribose) glycohydrolase activity	molecular_function	0.015353	1	1	299	1	8354	1	Bcin03g01280	0
GO:0045321	leukocyte activation	biological_process	0.016514	1	2	299	7	8354	1	Bcin16g05050	1	Bcin01g04590
GO:0046649	lymphocyte activation	biological_process	0.016514	1	2	299	7	8354	1	Bcin16g05050	1	Bcin01g04590
GO:0016161	beta-amylase activity	molecular_function	0.016673	1	1	299	1	8354	1	Novel00058	0
GO:0007548	sex differentiation	biological_process	0.018312	1	2	299	7	8354	1	Bcin12g00930	1	Bcin01g11300
GO:0046660	female sex differentiation	biological_process	0.018312	1	2	299	7	8354	1	Bcin12g00930	1	Bcin01g11300
GO:0016052	carbohydrate catabolic process	biological_process	0.019342	1	5	299	39	8354	1	Novel00058	4	Bcin04g06250,Bcin06g00490,Bcin02g01420,Bcin13g04060
GO:0044255	cellular lipid metabolic process	biological_process	0.019718	1	14	299	209	8354	5	Bcin07g04570,Bcin06g02130,Bcin03g06440,Bcin02g06660,Bcin07g00010	9	Bcin08g00290,Bcin15g03860,Bcin13g04060,Bcin01g11300,Bcin12g02330,Bcin08g04320,Bcin10g00380,Bcin01g00360,Bcin06g00460
GO:0003341	cilium movement	biological_process	0.019913	1	2	299	7	8354	1	Bcin10g01200	1	Bcin04g05270
GO:0030259	lipid glycosylation	biological_process	0.020215	1	2	299	9	8354	1	Bcin07g04570	1	Bcin06g00460
GO:0060271	cilium assembly	biological_process	0.020342	1	2	299	6	8354	1	Bcin10g01200	1	Bcin04g05270
GO:0120031	plasma membrane bounded cell projection assembly	biological_process	0.020342	1	2	299	6	8354	1	Bcin10g01200	1	Bcin04g05270
GO:0016126	sterol biosynthetic process	biological_process	0.022083	1	2	299	7	8354	2	Bcin16g03360,Bcin03g01270	0
GO:0000041	transition metal ion transport	biological_process	0.022622	1	5	299	48	8354	0		5	Bcin01g07080,Bcin08g02880,Bcin07g02830,Bcin10g04280,Bcin01g03280
GO:0007275	multicellular organism development	biological_process	0.024034	1	6	299	76	8354	3	Bcin10g01200,Bcin12g00930,Bcin16g01050	3	Bcin09g06550,Novel00272,Bcin01g11300
GO:0071203	WASH complex	cellular_component	0.024411	1	2	299	7	8354	0		2	Bcin01g11300,Bcin01g06100
GO:0016628	oxidoreductase activity, acting on the CH-CH group of donors, NAD or NADP as acceptor	molecular_function	0.026135	1	4	299	28	8354	3	Bcin08g04910,Bcin11g06310,Bcin16g03360	1	Bcin08g02190
GO:1901617	organic hydroxy compound biosynthetic process	biological_process	0.026564	1	3	299	18	8354	2	Bcin16g03360,Bcin03g01270	1	Bcin07g02370
GO:0004857	enzyme inhibitor activity	molecular_function	0.027016	1	5	299	52	8354	2	Bcin06g07120,Bcin08g01070	3	Bcin04g06230,Bcin01g01760,Bcin09g05300
GO:0010181	FMN binding	molecular_function	0.027657	1	4	299	32	8354	2	Bcin10g00230,Bcin15g00100	2	Bcin07g00560,Bcin13g05380
GO:0003854	3-beta-hydroxy-delta5-steroid dehydrogenase activity	molecular_function	0.028255	1	6	299	60	8354	5	Bcin13g03100,Bcin03g08170,Bcin13g03110,Bcin08g04910,Bcin12g00900	1	Bcin08g02190
GO:0016229	steroid dehydrogenase activity	molecular_function	0.028255	1	6	299	60	8354	5	Bcin13g03110,Bcin08g04910,Bcin12g00900,Bcin13g03100,Bcin03g08170	1	Bcin08g02190
GO:0033764	steroid dehydrogenase activity, acting on the CH-OH group of donors, NAD or NADP as acceptor	molecular_function	0.028255	1	6	299	60	8354	5	Bcin12g00900,Bcin08g04910,Bcin13g03110,Bcin13g03100,Bcin03g08170	1	Bcin08g02190
GO:0007007	inner mitochondrial membrane organization	biological_process	0.028437	1	2	299	7	8354	1	Bcin03g01290	1	Bcin12g05380
GO:0042407	cristae formation	biological_process	0.028437	1	2	299	7	8354	1	Bcin03g01290	1	Bcin12g05380
GO:0044782	cilium organization	biological_process	0.028884	1	2	299	7	8354	1	Bcin10g01200	1	Bcin04g05270
GO:0042162	telomeric DNA binding	molecular_function	0.030252	1	2	299	8	8354	0		2	Bcin16g00450,Bcin01g06970
GO:0007166	cell surface receptor signaling pathway	biological_process	0.030802	1	4	299	41	8354	1	Bcin06g06520	3	Bcin09g05320,Bcin11g03820,Novel00272
GO:0006826	iron ion transport	biological_process	0.033786	1	3	299	23	8354	0		3	Bcin01g03280,Bcin08g02880,Bcin10g04280
GO:0005942	phosphatidylinositol 3-kinase complex	cellular_component	0.033857	1	2	299	10	8354	2	Bcin05g05740,Bcin10g01200	0
GO:0008168	methyltransferase activity	molecular_function	0.037021	1	15	299	248	8354	5	Bcin14g05480,Bcin01g09490,Bcin16g03360,Bcin03g01250,Bcin07g06640	10	Bcin08g00290,Bcin01g06620,Bcin03g06320,Bcin03g04460,Bcin03g07680,Bcin05g01530,Bcin06g00920,Bcin10g05880,Bcin09g03070,Bcin09g01570
GO:0009312	oligosaccharide biosynthetic process	biological_process	0.037723	1	3	299	22	8354	0		3	Bcin08g04320,Bcin09g03070,Bcin03g06320
GO:0022610	biological adhesion	biological_process	0.038404	1	6	299	74	8354	4	Bcin01g11010,Bcin10g01200,Bcin12g00930,Bcin13g02080	2	Novel00672,Bcin08g02880
GO:0003842	1-pyrroline-5-carboxylate dehydrogenase activity	molecular_function	0.039447	1	1	299	1	8354	0		1	Bcin05g05950
GO:0031012	extracellular matrix	cellular_component	0.039676	1	2	299	9	8354	0		2	Bcin02g02580,Bcin09g06550
GO:1901363	heterocyclic compound binding	molecular_function	0.04044	1	99	299	2539	8354	42	Bcin14g02650,Bcin06g00650,Bcin01g06010,Bcin06g04520,Bcin01g08230,Bcin01g10780,Bcin06g07580,Bcin16g05050,Bcin06g06520,Bcin10g01200,Bcin07g02220,Bcin15g04780,Bcin13g02080,Bcin01g10760,Bcin08g04920,Bcin06g01490,Bcin05g01000,Bcin08g04910,Bcin03g04540,Bcin02g01260,Bcin12g00010,Bcin01g10770,Bcin07g05430,Bcin14g05480,Bcin15g00100,Bcin10g00230,Bcin11g06310,Bcin05g04200,Novel00058,Bcin14g04580,Bcin05g0038…	57	Bcin08g03040,Bcin11g01060,Bcin15g03030,Bcin14g01360,Bcin13g05870,Bcin06g02530,Bcin01g00360,Bcin14g03770,Bcin08g02190,Bcin12g06100,Bcin16g02550,Bcin09g01980,Bcin01g06100,Bcin16g01810,Bcin04g06230,Bcin01g03310,Bcin15g03860,Bcin10g04800,Bcin11g04410,Bcin02g08940,Bcin10g00380,Bcin09g04520,Bcin08g03110,Novel00272,Bcin10g03910,Bcin10g03490,Bcin08g05540,Bcin07g00560,Bcin07g06680,Bcin09g05650,Bcin07g0675…
GO:0097159	organic cyclic compound binding	molecular_function	0.040628	1	99	299	2540	8354	42	Bcin02g01260,Bcin12g00010,Bcin01g10770,Bcin07g05430,Bcin14g05480,Bcin10g00230,Bcin15g00100,Bcin05g04200,Novel00058,Bcin14g04580,Bcin11g06310,Bcin08g04920,Bcin05g01000,Bcin06g01490,Bcin03g04540,Bcin08g04910,Bcin13g05720,Bcin11g02050,Bcin08g00270,Bcin07g00010,Bcin15g02200,Bcin13g00010,Bcin05g00380,Bcin06g07120,Bcin01g11010,Bcin13g03100,Bcin13g00710,Bcin05g05740,Bcin01g10780,Bcin06g07580,Bcin16g0505…	57	Bcin07g01500,Bcin13g04060,Bcin03g00410,Bcin15g05620,Bcin16g04640,Bcin03g01330,Bcin14g01340,Bcin05g01530,Bcin05g05950,Bcin10g03490,Bcin07g00560,Bcin07g06680,Bcin08g05540,Bcin01g06970,Bcin07g06750,Bcin01g06090,Bcin09g04810,Bcin09g05650,Bcin09g06730,Bcin07g04260,Bcin11g02640,Bcin13g02000,Bcin16g00450,Bcin13g05380,Bcin15g00890,Bcin12g02330,Bcin15g01910,Bcin13g04470,Bcin01g06620,Bcin12g04790,Bcin07g01…
GO:0008150	biological_process	biological_process	0.04082	1	228	299	6052	8354	89	Bcin01g09490,Bcin06g07120,Bcin03g06440,Bcin03g01270,Bcin01g11010,Bcin12g00930,Bcin02g06660,Bcin03g08170,Bcin08g06270,Bcin01g10390,Bcin08g00270,Bcin08g01350,Bcin04g02310,Bcin12g00900,Bcin15g02200,Bcin02g01240,Bcin08g04920,Bcin06g00150,Bcin11g03330,Bcin14g05480,Bcin15g01960,Bcin14g02510,Bcin12g00010,Bcin09g05130,Bcin05g04200,Novel00131,Bcin16g03020,Bcin16g01050,Bcin02g00780,Bcin13g03110,Bcin06g0065…	139	Bcin01g09410,Bcin02g09050,Bcin10g04280,Bcin16g01700,Bcin05g00630,Bcin03g04460,Bcin03g00400,Bcin16g01630,Bcin13g05380,Bcin03g06320,Bcin13g02000,Bcin13g04820,Bcin15g00890,Bcin09g02550,Bcin09g01110,Bcin01g07090,Bcin07g02370,Bcin02g07600,Bcin16g01800,Bcin16g03950,Bcin09g05650,Novel00567,Bcin04g00860,Bcin11g06280,Bcin05g03310,Bcin05g05950,Bcin14g04900,Bcin05g01530,Bcin15g05620,Bcin06g03160,Bcin16g0464…
GO:0006631	fatty acid metabolic process	biological_process	0.042542	1	7	299	86	8354	1	Bcin07g00010	6	Bcin08g00290,Bcin12g02330,Bcin10g00380,Bcin01g00360,Bcin15g03860,Bcin13g04060
GO:0018101	protein citrullination	biological_process	0.042646	1	1	299	1	8354	0		1	Bcin03g00410
GO:0019031	viral envelope	cellular_component	0.042688	1	7	299	97	8354	1	Bcin01g08160	6	Bcin03g01330,Bcin01g06100,Bcin13g05740,Bcin02g05330,Bcin05g05140,Bcin08g02880
GO:0004584	obsolete dolichyl-phosphate-mannose-glycolipid alpha-mannosyltransferase activity	molecular_function	0.044186	1	1	299	1	8354	1	Bcin03g06440	0
GO:0008073	ornithine decarboxylase inhibitor activity	molecular_function	0.044262	1	1	299	1	8354	0		1	Bcin09g05300
GO:0042979	ornithine decarboxylase regulator activity	molecular_function	0.044262	1	1	299	1	8354	0		1	Bcin09g05300
GO:0007006	mitochondrial membrane organization	biological_process	0.044519	1	2	299	10	8354	1	Bcin03g01290	1	Bcin12g05380
GO:0004411	homogentisate 1,2-dioxygenase activity	molecular_function	0.044549	1	1	299	1	8354	0		1	Bcin11g01050
GO:0006559	L-phenylalanine catabolic process	biological_process	0.044549	1	1	299	1	8354	0		1	Bcin11g01050
GO:0006570	tyrosine metabolic process	biological_process	0.044549	1	1	299	1	8354	0		1	Bcin11g01050
GO:1902222	erythrose 4-phosphate/phosphoenolpyruvate family amino acid catabolic process	biological_process	0.044549	1	1	299	1	8354	0		1	Bcin11g01050
GO:0006084	acetyl-CoA metabolic process	biological_process	0.044564	1	1	299	1	8354	1	Bcin13g02080	0
GO:0006637	acyl-CoA metabolic process	biological_process	0.044564	1	1	299	1	8354	1	Bcin13g02080	0
GO:0018492	carbon-monoxide dehydrogenase (acceptor) activity	molecular_function	0.044564	1	1	299	1	8354	1	Bcin13g02080	0
GO:0035383	thioester metabolic process	biological_process	0.044564	1	1	299	1	8354	1	Bcin13g02080	0
GO:0050532	2-phosphosulfolactate phosphatase activity	molecular_function	0.044564	1	1	299	1	8354	0		1	Bcin08g04310
GO:0001527	microfibril	cellular_component	0.044631	1	1	299	1	8354	0		1	Bcin02g02580
GO:0008915	lipid-A-disaccharide synthase activity	molecular_function	0.044697	1	1	299	1	8354	0		1	Bcin08g04320
GO:0015721	bile acid and bile salt transport	biological_process	0.044701	1	1	299	1	8354	0		1	Bcin01g04590
GO:0046982	protein heterodimerization activity	molecular_function	0.044701	1	1	299	1	8354	0		1	Bcin01g04590
GO:0004650	polygalacturonase activity	molecular_function	0.046343	1	3	299	19	8354	1	Bcin15g05030	2	Bcin13g02640,Bcin02g00060
GO:0071944	cell periphery	cellular_component	0.046901	1	12	299	214	8354	5	Bcin16g01050,Bcin10g01200,Bcin07g02940,Bcin03g01280,Bcin05g04770	7	Bcin10g00280,Bcin01g04590,Bcin01g03920,Bcin08g02880,Bcin06g02530,Bcin07g02830,Bcin09g01980
GO:0036338	viral membrane	cellular_component	0.047798	1	7	299	99	8354	1	Bcin01g08160	6	Bcin03g01330,Bcin01g06100,Bcin13g05740,Bcin02g05330,Bcin05g05140,Bcin08g02880
GO:0008152	metabolic process	biological_process	0.048478	1	172	299	4408	8354	70	Bcin08g04920,Bcin02g01240,Bcin11g03330,Bcin14g02510,Bcin12g00010,Bcin15g01960,Bcin14g05480,Bcin16g03020,Bcin05g04200,Bcin09g05130,Bcin03g06440,Bcin06g07120,Bcin01g09490,Bcin12g00930,Bcin02g06660,Bcin01g11010,Bcin03g01270,Bcin08g00270,Bcin08g06270,Bcin03g08170,Bcin15g02200,Bcin12g00900,Bcin06g00650,Bcin01g06010,Bcin06g04520,Bcin05g04800,Bcin06g07580,Bcin16g05050,Bcin02g00780,Bcin13g03110,Bcin15g05…	102	Bcin07g02370,Bcin02g07600,Bcin01g07090,Bcin09g01110,Bcin09g05650,Bcin16g03950,Bcin16g01800,Bcin04g00860,Bcin05g03310,Bcin16g04640,Bcin15g05620,Bcin06g03160,Bcin14g04900,Bcin05g01530,Bcin05g05950,Bcin03g04460,Bcin05g00630,Bcin10g04280,Bcin03g00400,Bcin13g02000,Bcin03g06320,Bcin13g05380,Bcin15g00890,Bcin06g00490,Bcin08g03040,Bcin11g01060,Bcin15g03030,Bcin01g04590,Bcin13g05870,Bcin09g05320,Bcin01g00…
GO:0016741	transferase activity, transferring one-carbon groups	molecular_function	0.050284	1	15	299	258	8354	5	Bcin03g01250,Bcin07g06640,Bcin16g03360,Bcin14g05480,Bcin01g09490	10	Bcin09g01570,Bcin09g03070,Bcin10g05880,Bcin06g00920,Bcin05g01530,Bcin01g06620,Bcin03g04460,Bcin03g07680,Bcin03g06320,Bcin08g00290
GO:0005887	integral component of plasma membrane	cellular_component	0.050533	1	5	299	59	8354	1	Bcin05g04770	4	Bcin07g02830,Bcin09g01980,Bcin01g03920,Bcin08g02880
GO:0019081	viral translation	biological_process	0.052567	1	1	299	2	8354	1	Bcin08g00270	0
GO:0039704	viral translational shunt	biological_process	0.052567	1	1	299	2	8354	1	Bcin08g00270	0
GO:0008839	4-hydroxy-tetrahydrodipicolinate reductase	molecular_function	0.05296	1	3	299	20	8354	2	Bcin11g06310,Bcin08g04910	1	Bcin08g02190
GO:0004506	squalene monooxygenase activity	molecular_function	0.054638	1	3	299	22	8354	0		3	Bcin12g02330,Bcin01g00360,Bcin08g03040
GO:0008174	mRNA methyltransferase activity	molecular_function	0.055126	1	1	299	3	8354	0		1	Bcin05g01530
GO:0004631	phosphomevalonate kinase activity	molecular_function	0.056337	1	1	299	2	8354	1	Bcin03g01270	0
GO:0006695	cholesterol biosynthetic process	biological_process	0.056337	1	1	299	2	8354	1	Bcin03g01270	0
GO:0008203	cholesterol metabolic process	biological_process	0.056337	1	1	299	2	8354	1	Bcin03g01270	0
GO:0004499	N,N-dimethylaniline monooxygenase activity	molecular_function	0.056553	1	3	299	24	8354	0		3	Bcin11g02640,Bcin15g03860,Bcin09g04520
GO:0031226	intrinsic component of plasma membrane	cellular_component	0.058635	1	5	299	61	8354	1	Bcin05g04770	4	Bcin08g02880,Bcin01g03920,Bcin09g01980,Bcin07g02830
GO:0004109	coproporphyrinogen oxidase activity	molecular_function	0.059204	1	1	299	2	8354	0		1	Bcin02g02580
GO:0019898	extrinsic component of membrane	cellular_component	0.059383	1	2	299	13	8354	2	Bcin10g01200,Bcin05g05740	0
GO:0040008	regulation of growth	biological_process	0.059817	1	1	299	2	8354	0		1	Bcin01g01760
GO:0005637	nuclear inner membrane	cellular_component	0.059992	1	1	299	2	8354	0		1	Bcin01g11300
GO:0005639	integral component of nuclear inner membrane	cellular_component	0.059992	1	1	299	2	8354	0		1	Bcin01g11300
GO:0031229	intrinsic component of nuclear inner membrane	cellular_component	0.059992	1	1	299	2	8354	0		1	Bcin01g11300
GO:0006553	lysine metabolic process	biological_process	0.060109	1	3	299	21	8354	2	Bcin08g04910,Bcin11g06310	1	Bcin08g02190
GO:0009085	lysine biosynthetic process	biological_process	0.060109	1	3	299	21	8354	2	Bcin11g06310,Bcin08g04910	1	Bcin08g02190
GO:0009089	lysine biosynthetic process via diaminopimelate	biological_process	0.060109	1	3	299	21	8354	2	Bcin11g06310,Bcin08g04910	1	Bcin08g02190
GO:0046451	diaminopimelate metabolic process	biological_process	0.060109	1	3	299	21	8354	2	Bcin08g04910,Bcin11g06310	1	Bcin08g02190
GO:0003824	catalytic activity	molecular_function	0.060469	1	161	299	4127	8354	68	Bcin05g01000,Bcin03g01280,Bcin15g05030,Bcin06g02130,Bcin08g04910,Bcin01g10770,Bcin07g05430,Bcin02g01260,Bcin16g00002,Bcin14g04580,Novel00058,Bcin11g06310,Bcin07g04570,Bcin12g06460,Bcin01g10750,Bcin05g00380,Bcin07g04450,Bcin13g03100,Bcin13g00710,Bcin03g01500,Bcin11g02050,Bcin13g05720,Bcin06g06670,Bcin08g01800,Bcin07g00010,Bcin13g00010,Bcin03g01290,Bcin12g05950,Bcin07g04230,Bcin02g03090,Bcin06g0652…	93	Bcin07g00560,Bcin01g05930,Bcin10g03490,Bcin12g01530,Bcin01g06090,Bcin01g06970,Bcin03g00410,Bcin08g00290,Bcin13g04060,Bcin14g01340,Bcin10g05880,Bcin06g00460,Bcin01g06620,Bcin06g04850,Bcin09g01570,Bcin07g01120,Bcin11g02980,Bcin02g07720,Bcin16g00330,Bcin02g02580,Bcin11g02640,Bcin08g04320,Bcin12g02330,Bcin01g00350,Bcin15g01990,Bcin01g05120,Bcin03g07680,Bcin06g03920,Bcin06g00920,Bcin03g04010,Bcin09g01…
GO:0032217	riboflavin transmembrane transporter activity	molecular_function	0.060694	1	1	299	2	8354	0		1	Bcin01g03920
GO:0032218	riboflavin transport	biological_process	0.060694	1	1	299	2	8354	0		1	Bcin01g03920
GO:0004674	protein serine/threonine kinase activity	molecular_function	0.061301	1	4	299	49	8354	1	Bcin01g10780	3	Bcin10g04800,Bcin16g02550,Bcin15g03030
GO:0019867	outer membrane	cellular_component	0.061969	1	6	299	78	8354	3	Bcin01g04900,Bcin12g00930,Bcin10g01200	3	Bcin10g00280,Bcin05g05110,Bcin12g06190
GO:0004523	RNA-DNA hybrid ribonuclease activity	molecular_function	0.063719	1	2	299	13	8354	1	Bcin09g02780	1	Novel00272
GO:0004016	adenylate cyclase activity	molecular_function	0.063853	1	1	299	3	8354	0		1	Bcin08g00290
GO:0006171	cAMP biosynthetic process	biological_process	0.063853	1	1	299	3	8354	0		1	Bcin08g00290
GO:0015093	ferrous iron transmembrane transporter activity	molecular_function	0.06394	1	1	299	2	8354	0		1	Bcin08g02880
GO:0072509	divalent inorganic cation transmembrane transporter activity	molecular_function	0.06394	1	1	299	2	8354	0		1	Bcin08g02880
GO:0009617	response to bacterium	biological_process	0.064058	1	4	299	47	8354	2	Bcin08g01070,Bcin02g03090	2	Bcin08g03040,Bcin16g01700
GO:0042742	defense response to bacterium	biological_process	0.064058	1	4	299	47	8354	2	Bcin08g01070,Bcin02g03090	2	Bcin08g03040,Bcin16g01700
GO:0007155	cell adhesion	biological_process	0.064286	1	5	299	65	8354	4	Bcin01g11010,Bcin10g01200,Bcin12g00930,Bcin13g02080	1	Bcin08g02880
GO:0031124	mRNA 3-end processing	biological_process	0.066205	1	2	299	12	8354	2	Bcin09g05130,Bcin06g01490	0
GO:0120036	plasma membrane bounded cell projection organization	biological_process	0.068236	1	2	299	13	8354	1	Bcin10g01200	1	Bcin04g05270
GO:0006397	mRNA processing	biological_process	0.068742	1	7	299	108	8354	5	Bcin06g01490,Bcin09g05130,Bcin10g01200,Bcin15g01960,Bcin12g00930	2	Bcin01g11300,Bcin01g06100
GO:0050853	B cell receptor signaling pathway	biological_process	0.069846	1	1	299	2	8354	0		1	Bcin09g05320
GO:0050852	T cell receptor signaling pathway	biological_process	0.070995	1	1	299	2	8354	0		1	Bcin09g05320
GO:0030234	enzyme regulator activity	molecular_function	0.07171	1	10	299	168	8354	4	Bcin10g01200,Bcin08g01070,Bcin13g02080,Bcin06g07120	6	Bcin04g06230,Bcin02g05330,Bcin01g11300,Bcin05g05140,Bcin09g05300,Bcin01g01760
GO:0030258	lipid modification	biological_process	0.072339	1	2	299	15	8354	1	Bcin07g04570	1	Bcin06g00460
GO:0016780	phosphotransferase activity, for other substituted phosphate groups	molecular_function	0.072713	1	2	299	13	8354	2	Bcin06g02130,Bcin02g06660	0
GO:0016071	mRNA metabolic process	biological_process	0.073304	1	8	299	134	8354	5	Bcin10g01200,Bcin12g00930,Bcin09g05130,Bcin15g01960,Bcin06g01490	3	Bcin01g06100,Bcin05g01530,Bcin01g11300
GO:0043190	ATP-binding cassette (ABC) transporter complex	cellular_component	0.07529	1	1	299	2	8354	0		1	Bcin06g02530
GO:0016125	sterol metabolic process	biological_process	0.075751	1	2	299	12	8354	2	Bcin03g01270,Bcin16g03360	0
GO:0018195	peptidyl-arginine modification	biological_process	0.076117	1	1	299	2	8354	0		1	Bcin03g00410
GO:0033647	host intracellular organelle	cellular_component	0.076588	1	6	299	94	8354	2	Bcin12g00900,Bcin12g00930	4	Bcin01g05810,Bcin01g09420,Bcin01g11300,Bcin12g01880
GO:0033648	host intracellular membrane-bounded organelle	cellular_component	0.076588	1	6	299	94	8354	2	Bcin12g00900,Bcin12g00930	4	Bcin01g11300,Bcin12g01880,Bcin01g05810,Bcin01g09420
GO:0042025	host cell nucleus	cellular_component	0.076588	1	6	299	94	8354	2	Bcin12g00900,Bcin12g00930	4	Bcin01g11300,Bcin12g01880,Bcin01g05810,Bcin01g09420
GO:0000723	telomere maintenance	biological_process	0.076848	1	2	299	17	8354	0		2	Bcin11g04410,Bcin01g06090
GO:0032200	telomere organization	biological_process	0.076848	1	2	299	17	8354	0		2	Bcin11g04410,Bcin01g06090
GO:0060249	anatomical structure homeostasis	biological_process	0.076848	1	2	299	17	8354	0		2	Bcin11g04410,Bcin01g06090
GO:0004827	proline-tRNA ligase activity	molecular_function	0.077079	1	1	299	2	8354	1	Bcin05g04200	0
GO:0006433	prolyl-tRNA aminoacylation	biological_process	0.077079	1	1	299	2	8354	1	Bcin05g04200	0
GO:0033643	host cell part	cellular_component	0.079779	1	7	299	117	8354	2	Bcin12g00930,Bcin12g00900	5	Bcin12g01880,Bcin01g11300,Bcin01g09420,Bcin01g04590,Bcin01g05810
GO:0001775	cell activation	biological_process	0.080132	1	3	299	30	8354	2	Bcin16g05050,Bcin13g02080	1	Bcin01g04590
GO:0044380	protein localization to cytoskeleton	biological_process	0.080763	1	1	299	2	8354	1	Bcin05g04200	0
GO:0071988	protein localization to spindle pole body	biological_process	0.080763	1	1	299	2	8354	1	Bcin05g04200	0
GO:0072698	protein localization to microtubule cytoskeleton	biological_process	0.080763	1	1	299	2	8354	1	Bcin05g04200	0
GO:1905508	protein localization to microtubule organizing center	biological_process	0.080763	1	1	299	2	8354	1	Bcin05g04200	0
GO:0015099	nickel cation transmembrane transporter activity	molecular_function	0.082184	1	1	299	2	8354	0		1	Bcin07g02830
GO:0015675	nickel cation transport	biological_process	0.082184	1	1	299	2	8354	0		1	Bcin07g02830
GO:0035444	nickel cation transmembrane transport	biological_process	0.082184	1	1	299	2	8354	0		1	Bcin07g02830
GO:0018995	host cellular component	cellular_component	0.08232	1	7	299	119	8354	2	Bcin12g00930,Bcin12g00900	5	Bcin12g01880,Bcin01g11300,Bcin01g09420,Bcin01g04590,Bcin01g05810
GO:0043657	host cell	cellular_component	0.08232	1	7	299	119	8354	2	Bcin12g00930,Bcin12g00900	5	Bcin01g09420,Bcin01g05810,Bcin01g04590,Bcin12g01880,Bcin01g11300
GO:0016627	oxidoreductase activity, acting on the CH-CH group of donors	molecular_function	0.082601	1	6	299	74	8354	3	Bcin11g06310,Bcin16g03360,Bcin08g04910	3	Bcin10g03390,Bcin08g02190,Bcin02g02580
GO:0006354	DNA-templated transcription, elongation	biological_process	0.082832	1	2	299	14	8354	1	Bcin10g01200	1	Bcin03g00410
GO:0006368	transcription elongation from RNA polymerase II promoter	biological_process	0.082832	1	2	299	14	8354	1	Bcin10g01200	1	Bcin03g00410
GO:0006336	DNA replication-independent nucleosome assembly	biological_process	0.08302	1	1	299	2	8354	1	Bcin14g02440	0
GO:0031055	chromatin remodeling at centromere	biological_process	0.08302	1	1	299	2	8354	1	Bcin14g02440	0
GO:0034080	CENP-A containing nucleosome assembly	biological_process	0.08302	1	1	299	2	8354	1	Bcin14g02440	0
GO:0034724	DNA replication-independent nucleosome organization	biological_process	0.08302	1	1	299	2	8354	1	Bcin14g02440	0
GO:0061641	CENP-A containing chromatin organization	biological_process	0.08302	1	1	299	2	8354	1	Bcin14g02440	0
GO:0033646	host intracellular part	cellular_component	0.083675	1	6	299	97	8354	2	Bcin12g00900,Bcin12g00930	4	Bcin01g05810,Bcin01g09420,Bcin01g11300,Bcin12g01880
GO:0043656	host intracellular region	cellular_component	0.083675	1	6	299	97	8354	2	Bcin12g00930,Bcin12g00900	4	Bcin01g09420,Bcin01g05810,Bcin12g01880,Bcin01g11300
GO:0003006	developmental process involved in reproduction	biological_process	0.084172	1	3	299	31	8354	1	Bcin12g00930	2	Bcin01g11300,Bcin15g01910
GO:0005201	extracellular matrix structural constituent	molecular_function	0.085598	1	1	299	4	8354	0		1	Bcin08g03410
GO:0031123	RNA 3-end processing	biological_process	0.086095	1	2	299	15	8354	2	Bcin09g05130,Bcin06g01490	0
GO:0038166	angiotensin-activated signaling pathway	biological_process	0.086374	1	1	299	2	8354	0		1	Bcin04g06230
GO:0043434	response to peptide hormone	biological_process	0.086374	1	1	299	2	8354	0		1	Bcin04g06230
GO:0071375	cellular response to peptide hormone stimulus	biological_process	0.086374	1	1	299	2	8354	0		1	Bcin04g06230
GO:1901652	response to peptide	biological_process	0.086374	1	1	299	2	8354	0		1	Bcin04g06230
GO:1901653	cellular response to peptide	biological_process	0.086374	1	1	299	2	8354	0		1	Bcin04g06230
GO:1904385	cellular response to angiotensin	biological_process	0.086374	1	1	299	2	8354	0		1	Bcin04g06230
GO:1990776	response to angiotensin	biological_process	0.086374	1	1	299	2	8354	0		1	Bcin04g06230
GO:0004677	DNA-dependent protein kinase activity	molecular_function	0.086383	1	1	299	3	8354	0		1	Bcin16g02550
GO:0031221	arabinan metabolic process	biological_process	0.086514	1	1	299	2	8354	0		1	Bcin15g01990
GO:0048870	cell motility	biological_process	0.087224	1	4	299	51	8354	3	Bcin06g00650,Bcin14g03030,Bcin10g01200	1	Bcin04g05270
GO:0051674	localization of cell	biological_process	0.087224	1	4	299	51	8354	3	Bcin06g00650,Bcin10g01200,Bcin14g03030	1	Bcin04g05270
GO:0008384	IkappaB kinase activity	molecular_function	0.087226	1	1	299	2	8354	1	Bcin01g10780	0
GO:0006558	L-phenylalanine metabolic process	biological_process	0.087264	1	1	299	2	8354	0		1	Bcin11g01050
GO:1902221	erythrose 4-phosphate/phosphoenolpyruvate family amino acid metabolic process	biological_process	0.087264	1	1	299	2	8354	0		1	Bcin11g01050
GO:0008277	regulation of G protein-coupled receptor signaling pathway	biological_process	0.087409	1	1	299	2	8354	1	Bcin01g10390	0
GO:0015026	coreceptor activity	molecular_function	0.087409	1	1	299	2	8354	1	Bcin01g10390	0
GO:0051011	microtubule minus-end binding	molecular_function	0.08741	1	1	299	2	8354	1	Bcin01g04900	0
GO:0009190	cyclic nucleotide biosynthetic process	biological_process	0.088126	1	1	299	4	8354	0		1	Bcin08g00290
GO:0052652	cyclic purine nucleotide metabolic process	biological_process	0.088126	1	1	299	4	8354	0		1	Bcin08g00290
GO:0022857	transmembrane transporter activity	molecular_function	0.089761	1	37	299	839	8354	12	Bcin06g00150,Bcin03g01280,Bcin06g01490,Bcin08g01070,Bcin05g00380,Bcin10g01200,Bcin13g00710,Bcin06g06670,Bcin08g00270,Bcin09g06230,Bcin07g02220,Bcin15g02200	25	Bcin01g03280,Bcin01g04590,Bcin09g02550,Bcin14g01410,Bcin06g02530,Bcin02g07440,Bcin14g03770,Bcin01g05190,Bcin11g06280,Bcin08g02880,Bcin15g05620,Bcin11g04410,Novel00799,Bcin01g07080,Bcin05g03450,Bcin09g04520,Bcin02g07720,Bcin08g04970,Bcin12g01880,Bcin04g00780,Bcin01g03920,Bcin07g02830,Bcin09g06120,Bcin13g04820,Bcin03g03710
GO:0046915	transition metal ion transmembrane transporter activity	molecular_function	0.094346	1	3	299	31	8354	0		3	Bcin01g07080,Bcin08g02880,Bcin07g02830
GO:1901615	organic hydroxy compound metabolic process	biological_process	0.094386	1	4	299	44	8354	3	Bcin07g04230,Bcin16g03360,Bcin03g01270	1	Bcin07g02370
GO:0008924	malate dehydrogenase (quinone) activity	molecular_function	0.095815	1	1	299	3	8354	0		1	Bcin09g04520
GO:0016901	oxidoreductase activity, acting on the CH-OH group of donors, quinone or similar compound as acceptor	molecular_function	0.095815	1	1	299	3	8354	0		1	Bcin09g04520
GO:0005993	trehalose catabolic process	biological_process	0.097482	1	1	299	3	8354	0		1	Bcin13g04060
GO:0009313	oligosaccharide catabolic process	biological_process	0.097482	1	1	299	3	8354	0		1	Bcin13g04060
GO:0046352	disaccharide catabolic process	biological_process	0.097482	1	1	299	3	8354	0		1	Bcin13g04060
GO:0002429	immune response-activating cell surface receptor signaling pathway	biological_process	0.098359	1	1	299	3	8354	0		1	Bcin09g05320
GO:0002757	immune response-activating signal transduction	biological_process	0.098359	1	1	299	3	8354	0		1	Bcin09g05320
GO:0002764	immune response-regulating signaling pathway	biological_process	0.098359	1	1	299	3	8354	0		1	Bcin09g05320
GO:0002768	immune response-regulating cell surface receptor signaling pathway	biological_process	0.098359	1	1	299	3	8354	0		1	Bcin09g05320
GO:0050851	antigen receptor-mediated signaling pathway	biological_process	0.098359	1	1	299	3	8354	0		1	Bcin09g05320
GO:1902652	secondary alcohol metabolic process	biological_process	0.098401	1	1	299	3	8354	1	Bcin03g01270	0
GO:1902653	secondary alcohol biosynthetic process	biological_process	0.098401	1	1	299	3	8354	1	Bcin03g01270	0
GO:0010942	positive regulation of cell death	biological_process	0.098661	1	1	299	5	8354	0		1	Bcin01g04060
GO:0043065	positive regulation of apoptotic process	biological_process	0.098661	1	1	299	5	8354	0		1	Bcin01g04060
GO:0043068	positive regulation of programmed cell death	biological_process	0.098661	1	1	299	5	8354	0		1	Bcin01g04060
GO:0017108	5-flap endonuclease activity	molecular_function	0.098834	1	1	299	3	8354	1	Bcin07g06640	0
GO:0033557	Slx1-Slx4 complex	cellular_component	0.098834	1	1	299	3	8354	1	Bcin07g06640	0
GO:0048256	flap endonuclease activity	molecular_function	0.098834	1	1	299	3	8354	1	Bcin07g06640	0
GO:0007050	cell cycle arrest	biological_process	0.099224	1	1	299	3	8354	1	Bcin06g07120	0
GO:0000166	nucleotide binding	molecular_function	0.099401	1	46	299	1183	8354	19	Bcin03g04540,Bcin08g04910,Bcin14g02650,Bcin15g00100,Bcin06g07580,Bcin10g00230,Bcin11g06310,Bcin05g04200,Bcin16g05050,Bcin14g04580,Bcin13g03100,Bcin13g00710,Bcin05g05740,Bcin06g06520,Bcin06g07120,Bcin07g00010,Bcin13g02080,Bcin07g02220,Bcin11g02050	27	Bcin01g00360,Bcin09g05650,Bcin01g06090,Bcin14g03770,Bcin08g02190,Bcin08g03040,Bcin15g03030,Bcin10g03490,Bcin13g05870,Bcin07g00560,Bcin07g06680,Bcin06g02530,Bcin16g04640,Bcin05g05950,Bcin07g01500,Bcin13g04060,Bcin16g02550,Bcin03g00410,Bcin11g04410,Bcin15g03860,Bcin10g04800,Bcin10g03910,Bcin12g02330,Bcin09g04520,Bcin11g02640,Bcin13g05380,Bcin08g03110
GO:1901265	nucleoside phosphate binding	molecular_function	0.099401	1	46	299	1183	8354	19	Bcin06g07120,Bcin06g06520,Bcin05g05740,Bcin13g00710,Bcin13g03100,Bcin11g02050,Bcin07g02220,Bcin07g00010,Bcin13g02080,Bcin14g02650,Bcin03g04540,Bcin08g04910,Bcin06g07580,Bcin15g00100,Bcin10g00230,Bcin11g06310,Bcin16g05050,Bcin14g04580,Bcin05g04200	27	Bcin15g03860,Bcin10g04800,Bcin11g04410,Bcin11g02640,Bcin09g04520,Bcin08g03110,Bcin13g05380,Bcin12g02330,Bcin10g03910,Bcin15g03030,Bcin08g03040,Bcin10g03490,Bcin13g05870,Bcin07g06680,Bcin06g02530,Bcin07g00560,Bcin01g00360,Bcin09g05650,Bcin14g03770,Bcin08g02190,Bcin01g06090,Bcin16g02550,Bcin13g04060,Bcin07g01500,Bcin03g00410,Bcin16g04640,Bcin05g05950
GO:0004564	beta-fructofuranosidase activity	molecular_function	0.099472	1	1	299	3	8354	0		1	Bcin01g04590
GO:0004575	sucrose alpha-glucosidase activity	molecular_function	0.099472	1	1	299	3	8354	0		1	Bcin01g04590
GO:0090599	alpha-glucosidase activity	molecular_function	0.099472	1	1	299	3	8354	0		1	Bcin01g04590
GO:0030312	external encapsulating structure	cellular_component	0.099548	1	3	299	33	8354	2	Bcin10g01200,Bcin16g01050	1	Bcin10g00280
GO:0031965	nuclear membrane	cellular_component	0.10028	1	1	299	3	8354	0		1	Bcin01g11300
GO:0043385	mycotoxin metabolic process	biological_process	0.10031	1	4	299	43	8354	1	Bcin13g01140	3	Bcin16g01810,Bcin12g06100,Bcin16g01800
GO:0043386	mycotoxin biosynthetic process	biological_process	0.10031	1	4	299	43	8354	1	Bcin13g01140	3	Bcin16g01810,Bcin16g01800,Bcin12g06100
GO:0009975	cyclase activity	molecular_function	0.10034	1	1	299	5	8354	0		1	Bcin08g00290
GO:0004668	protein-arginine deiminase activity	molecular_function	0.10073	1	1	299	3	8354	0		1	Bcin03g00410
GO:0003857	3-hydroxyacyl-CoA dehydrogenase activity	molecular_function	0.1014	1	4	299	44	8354	1	Bcin07g00010	3	Bcin01g00360,Bcin15g03860,Bcin12g02330
GO:0046058	cAMP metabolic process	biological_process	0.10322	1	1	299	4	8354	0		1	Bcin08g00290
GO:0005938	cell cortex	cellular_component	0.10325	1	3	299	37	8354	2	Bcin07g02940,Bcin10g01200	1	Bcin01g04590
GO:0008514	organic anion transmembrane transporter activity	molecular_function	0.10536	1	2	299	15	8354	0		2	Bcin01g03920,Bcin01g05190
GO:0016556	mRNA modification	biological_process	0.1056	1	1	299	3	8354	0		1	Bcin05g01530
GO:0080009	mRNA methylation	biological_process	0.1056	1	1	299	3	8354	0		1	Bcin05g01530
GO:0048583	regulation of response to stimulus	biological_process	0.10657	1	4	299	60	8354	2	Bcin01g10390,Novel00131	2	Bcin09g05320,Novel00272
GO:0019080	viral gene expression	biological_process	0.10677	1	2	299	23	8354	2	Bcin15g02200,Bcin08g00270	0
GO:0005215	transporter activity	molecular_function	0.10729	1	37	299	855	8354	12	Bcin10g01200,Bcin13g00710,Bcin05g00380,Bcin15g02200,Bcin08g00270,Bcin06g06670,Bcin09g06230,Bcin07g02220,Bcin08g01070,Bcin06g00150,Bcin03g01280,Bcin06g01490	25	Bcin11g04410,Novel00799,Bcin01g07080,Bcin09g06120,Bcin13g04820,Bcin03g03710,Bcin05g03450,Bcin09g04520,Bcin02g07720,Bcin08g04970,Bcin01g03920,Bcin04g00780,Bcin12g01880,Bcin07g02830,Bcin14g03770,Bcin01g05190,Bcin01g03280,Bcin01g04590,Bcin09g02550,Bcin06g02530,Bcin14g01410,Bcin02g07440,Bcin15g05620,Bcin11g06280,Bcin08g02880
GO:0010098	suspensor development	biological_process	0.10845	1	1	299	3	8354	1	Bcin03g04690	0
GO:0006673	inositol phosphoceramide metabolic process	biological_process	0.11171	1	1	299	3	8354	0		1	Bcin01g11300
GO:0070917	inositol phosphoceramide synthase regulator activity	molecular_function	0.11171	1	1	299	3	8354	0		1	Bcin01g11300
GO:0043022	ribosome binding	molecular_function	0.11174	1	2	299	16	8354	2	Bcin03g01280,Bcin03g01290	0
GO:0097588	archaeal or bacterial-type flagellum-dependent cell motility	biological_process	0.11191	1	2	299	19	8354	2	Bcin06g00650,Bcin14g03030	0
GO:0008218	bioluminescence	biological_process	0.11227	1	1	299	3	8354	1	Bcin15g02200	0
GO:0005886	plasma membrane	cellular_component	0.11234	1	8	299	147	8354	2	Bcin03g01280,Bcin05g04770	6	Bcin01g04590,Bcin09g01980,Bcin07g02830,Bcin06g02530,Bcin08g02880,Bcin01g03920
GO:0031099	regeneration	biological_process	0.11302	1	1	299	4	8354	0		1	Bcin08g02880
GO:0042246	tissue regeneration	biological_process	0.11302	1	1	299	4	8354	0		1	Bcin08g02880
GO:0048589	developmental growth	biological_process	0.11302	1	1	299	4	8354	0		1	Bcin08g02880
GO:0007018	microtubule-based movement	biological_process	0.11433	1	2	299	23	8354	1	Bcin10g01200	1	Bcin04g05270
GO:0015562	efflux transmembrane transporter activity	molecular_function	0.11502	1	1	299	3	8354	0		1	Bcin11g04410
GO:0009254	peptidoglycan turnover	biological_process	0.11786	1	1	299	3	8354	0		1	Bcin14g03770
GO:0004861	cyclin-dependent protein serine/threonine kinase inhibitor activity	molecular_function	0.11809	1	1	299	3	8354	1	Bcin06g07120	0
GO:0061617	MICOS complex	cellular_component	0.11974	1	2	299	16	8354	1	Bcin03g01290	1	Bcin12g05380
GO:0032787	monocarboxylic acid metabolic process	biological_process	0.12065	1	7	299	111	8354	1	Bcin07g00010	6	Bcin12g02330,Bcin10g00380,Bcin08g00290,Bcin13g04060,Bcin01g00360,Bcin15g03860
GO:0009966	regulation of signal transduction	biological_process	0.12461	1	3	299	42	8354	2	Novel00131,Bcin01g10390	1	Novel00272
GO:0006952	defense response	biological_process	0.1251	1	6	299	109	8354	2	Bcin08g01070,Bcin02g03090	4	Bcin16g01700,Bcin08g06010,Bcin01g03310,Bcin08g03040
GO:0009187	cyclic nucleotide metabolic process	biological_process	0.12648	1	1	299	5	8354	0		1	Bcin08g00290
GO:0030479	actin cortical patch	cellular_component	0.12659	1	1	299	4	8354	1	Bcin10g01200	0
GO:0030863	cortical cytoskeleton	cellular_component	0.12659	1	1	299	4	8354	1	Bcin10g01200	0
GO:0030864	cortical actin cytoskeleton	cellular_component	0.12659	1	1	299	4	8354	1	Bcin10g01200	0
GO:0061645	endocytic patch	cellular_component	0.12659	1	1	299	4	8354	1	Bcin10g01200	0
GO:0009820	alkaloid metabolic process	biological_process	0.12679	1	1	299	3	8354	0		1	Bcin14g04900
GO:0004357	glutamate-cysteine ligase activity	molecular_function	0.12681	1	1	299	4	8354	0		1	Bcin02g07720
GO:0030111	regulation of Wnt signaling pathway	biological_process	0.12698	1	1	299	6	8354	0		1	Novel00272
GO:0030178	negative regulation of Wnt signaling pathway	biological_process	0.12698	1	1	299	6	8354	0		1	Novel00272
GO:0010243	response to organonitrogen compound	biological_process	0.12723	1	1	299	3	8354	0		1	Bcin04g06230
GO:0071417	cellular response to organonitrogen compound	biological_process	0.12723	1	1	299	3	8354	0		1	Bcin04g06230
GO:0015850	organic hydroxy compound transport	biological_process	0.12754	1	1	299	3	8354	0		1	Bcin01g04590
GO:0040011	locomotion	biological_process	0.12885	1	4	299	61	8354	3	Bcin06g00650,Bcin10g01200,Bcin14g03030	1	Bcin04g05270
GO:0016810	hydrolase activity, acting on carbon-nitrogen (but not peptide) bonds	molecular_function	0.1293	1	4	299	49	8354	0		4	Bcin07g02370,Bcin01g06100,Bcin03g00410,Bcin03g05710
GO:0062023	collagen-containing extracellular matrix	cellular_component	0.1296	1	1	299	4	8354	0		1	Bcin09g06550
GO:0019637	organophosphate metabolic process	biological_process	0.13013	1	12	299	235	8354	6	Bcin06g02130,Bcin03g06440,Bcin10g01200,Bcin15g02200,Bcin02g06660,Bcin13g02080	6	Bcin07g02370,Bcin08g00290,Bcin08g02880,Bcin01g00360,Bcin01g11300,Bcin08g04320
GO:0000272	polysaccharide catabolic process	biological_process	0.13173	1	2	299	15	8354	1	Novel00058	1	Bcin06g00490
GO:0008276	protein methyltransferase activity	molecular_function	0.13185	1	2	299	18	8354	1	Bcin16g03360	1	Bcin01g06620
GO:0008654	phospholipid biosynthetic process	biological_process	0.13311	1	4	299	55	8354	3	Bcin02g06660,Bcin06g02130,Bcin03g06440	1	Bcin08g04320
GO:0045735	nutrient reservoir activity	molecular_function	0.13311	1	2	299	16	8354	2	Bcin08g05000,Bcin08g01350	0
GO:0042600	egg chorion	cellular_component	0.13345	1	2	299	20	8354	2	Bcin10g01200,Bcin16g01050	0
GO:1901575	organic substance catabolic process	biological_process	0.13378	1	12	299	228	8354	2	Bcin02g00780,Novel00058	10	Bcin02g01420,Bcin01g06100,Bcin01g00360,Bcin04g06250,Bcin01g07080,Bcin01g04590,Bcin13g04060,Bcin06g00490,Bcin11g01050,Bcin08g00290
GO:0016634	oxidoreductase activity, acting on the CH-CH group of donors, oxygen as acceptor	molecular_function	0.13446	1	1	299	4	8354	0		1	Bcin02g02580
GO:0039656	modulation by virus of host gene expression	biological_process	0.1354	1	1	299	4	8354	1	Bcin08g00270	0
GO:0039657	suppression by virus of host gene expression	biological_process	0.1354	1	1	299	4	8354	1	Bcin08g00270	0
GO:0009403	toxin biosynthetic process	biological_process	0.13568	1	4	299	49	8354	1	Bcin13g01140	3	Bcin16g01810,Bcin12g06100,Bcin16g01800
GO:0008535	respiratory chain complex IV assembly	biological_process	0.13723	1	2	299	19	8354	0		2	Bcin06g02530,Bcin13g05740
GO:0033617	mitochondrial cytochrome c oxidase assembly	biological_process	0.13723	1	2	299	19	8354	0		2	Bcin06g02530,Bcin13g05740
GO:0010646	regulation of cell communication	biological_process	0.13793	1	3	299	44	8354	2	Novel00131,Bcin01g10390	1	Novel00272
GO:0023051	regulation of signaling	biological_process	0.13793	1	3	299	44	8354	2	Novel00131,Bcin01g10390	1	Novel00272
GO:0002253	activation of immune response	biological_process	0.13868	1	1	299	4	8354	0		1	Bcin09g05320
GO:0005944	phosphatidylinositol 3-kinase complex, class IB	cellular_component	0.1388	1	1	299	4	8354	1	Bcin10g01200	0
GO:0035014	phosphatidylinositol 3-kinase regulator activity	molecular_function	0.1388	1	1	299	4	8354	1	Bcin10g01200	0
GO:0046935	1-phosphatidylinositol-3-kinase regulator activity	molecular_function	0.1388	1	1	299	4	8354	1	Bcin10g01200	0
GO:0097651	phosphatidylinositol 3-kinase complex, class I	cellular_component	0.1388	1	1	299	4	8354	1	Bcin10g01200	0
GO:0006479	protein methylation	biological_process	0.13919	1	2	299	18	8354	1	Bcin16g03360	1	Bcin09g03070
GO:0008213	protein alkylation	biological_process	0.13919	1	2	299	18	8354	1	Bcin16g03360	1	Bcin09g03070
GO:0009664	plant-type cell wall organization	biological_process	0.13982	1	1	299	4	8354	1	Bcin10g02200	0
GO:0071669	plant-type cell wall organization or biogenesis	biological_process	0.13982	1	1	299	4	8354	1	Bcin10g02200	0
GO:0043047	single-stranded telomeric DNA binding	molecular_function	0.14005	1	1	299	4	8354	0		1	Bcin01g06970
GO:0098847	sequence-specific single stranded DNA binding	molecular_function	0.14005	1	1	299	4	8354	0		1	Bcin01g06970
GO:0016813	hydrolase activity, acting on carbon-nitrogen (but not peptide) bonds, in linear amidines	molecular_function	0.14088	1	1	299	4	8354	0		1	Bcin03g00410
GO:0004126	cytidine deaminase activity	molecular_function	0.1409	1	1	299	4	8354	0		1	Bcin01g06100
GO:0006216	cytidine catabolic process	biological_process	0.1409	1	1	299	4	8354	0		1	Bcin01g06100
GO:0009164	nucleoside catabolic process	biological_process	0.1409	1	1	299	4	8354	0		1	Bcin01g06100
GO:0009972	cytidine deamination	biological_process	0.1409	1	1	299	4	8354	0		1	Bcin01g06100
GO:0034656	nucleobase-containing small molecule catabolic process	biological_process	0.1409	1	1	299	4	8354	0		1	Bcin01g06100
GO:0042454	ribonucleoside catabolic process	biological_process	0.1409	1	1	299	4	8354	0		1	Bcin01g06100
GO:0046087	cytidine metabolic process	biological_process	0.1409	1	1	299	4	8354	0		1	Bcin01g06100
GO:0046131	pyrimidine ribonucleoside metabolic process	biological_process	0.1409	1	1	299	4	8354	0		1	Bcin01g06100
GO:0046133	pyrimidine ribonucleoside catabolic process	biological_process	0.1409	1	1	299	4	8354	0		1	Bcin01g06100
GO:0046135	pyrimidine nucleoside catabolic process	biological_process	0.1409	1	1	299	4	8354	0		1	Bcin01g06100
GO:0072529	pyrimidine-containing compound catabolic process	biological_process	0.1409	1	1	299	4	8354	0		1	Bcin01g06100
GO:1901658	glycosyl compound catabolic process	biological_process	0.1409	1	1	299	4	8354	0		1	Bcin01g06100
GO:0008519	ammonium transmembrane transporter activity	molecular_function	0.14103	1	1	299	4	8354	0		1	Bcin04g00780
GO:0015696	ammonium transport	biological_process	0.14103	1	1	299	4	8354	0		1	Bcin04g00780
GO:0034272	phosphatidylinositol 3-kinase complex, class III, type II	cellular_component	0.14138	1	1	299	6	8354	1	Bcin05g05740	0
GO:0035032	phosphatidylinositol 3-kinase complex, class III	cellular_component	0.14138	1	1	299	6	8354	1	Bcin05g05740	0
GO:0004057	arginyltransferase activity	molecular_function	0.14206	1	1	299	4	8354	0		1	Bcin01g07080
GO:0016598	protein arginylation	biological_process	0.14206	1	1	299	4	8354	0		1	Bcin01g07080
GO:0009245	lipid A biosynthetic process	biological_process	0.14288	1	1	299	4	8354	0		1	Bcin08g04320
GO:0046493	lipid A metabolic process	biological_process	0.14288	1	1	299	4	8354	0		1	Bcin08g04320
GO:1901269	lipooligosaccharide metabolic process	biological_process	0.14288	1	1	299	4	8354	0		1	Bcin08g04320
GO:1901271	lipooligosaccharide biosynthetic process	biological_process	0.14288	1	1	299	4	8354	0		1	Bcin08g04320
GO:0006644	phospholipid metabolic process	biological_process	0.14551	1	5	299	80	8354	3	Bcin03g06440,Bcin02g06660,Bcin06g02130	2	Bcin08g04320,Bcin01g11300
GO:0003697	single-stranded DNA binding	molecular_function	0.14657	1	2	299	18	8354	0		2	Bcin01g06970,Bcin09g04810
GO:0004555	alpha,alpha-trehalase activity	molecular_function	0.14773	1	1	299	5	8354	0		1	Bcin13g04060
GO:0015927	trehalase activity	molecular_function	0.14773	1	1	299	5	8354	0		1	Bcin13g04060
GO:0031304	intrinsic component of mitochondrial inner membrane	cellular_component	0.14791	1	2	299	18	8354	1	Bcin03g01290	1	Bcin12g05380
GO:0031305	integral component of mitochondrial inner membrane	cellular_component	0.14791	1	2	299	18	8354	1	Bcin03g01290	1	Bcin12g05380
GO:0032592	integral component of mitochondrial membrane	cellular_component	0.14791	1	2	299	18	8354	1	Bcin03g01290	1	Bcin12g05380
GO:0098573	intrinsic component of mitochondrial membrane	cellular_component	0.14791	1	2	299	18	8354	1	Bcin03g01290	1	Bcin12g05380
GO:0007267	cell-cell signaling	biological_process	0.15029	1	2	299	25	8354	1	Bcin02g01260	1	Novel00272
GO:0015711	organic anion transport	biological_process	0.15179	1	3	299	37	8354	0		3	Bcin01g03920,Bcin01g05190,Bcin01g04590
GO:0006099	tricarboxylic acid cycle	biological_process	0.15197	1	1	299	5	8354	0		1	Bcin09g04520
GO:0044272	sulfur compound biosynthetic process	biological_process	0.15226	1	2	299	20	8354	0		2	Bcin13g03660,Bcin02g07720
GO:0044550	secondary metabolite biosynthetic process	biological_process	0.15416	1	4	299	54	8354	1	Bcin13g01140	3	Bcin16g01800,Bcin12g06100,Bcin16g01810
GO:0009401	phosphoenolpyruvate-dependent sugar phosphotransferase system	biological_process	0.15428	1	2	299	20	8354	2	Bcin03g04690,Bcin07g04450	0
GO:0009877	nodulation	biological_process	0.15489	1	2	299	20	8354	0		2	Bcin03g06320,Bcin09g03070
GO:0009056	catabolic process	biological_process	0.156	1	13	299	257	8354	2	Bcin02g00780,Novel00058	11	Bcin01g04590,Bcin05g00630,Bcin13g04060,Bcin06g00490,Bcin11g01050,Bcin08g00290,Bcin01g00360,Bcin02g01420,Bcin01g06100,Bcin04g06250,Bcin01g07080
GO:0045444	fat cell differentiation	biological_process	0.15651	1	1	299	6	8354	1	Bcin13g00710	0
GO:0051179	localization	biological_process	0.1566	1	57	299	1456	8354	26	Bcin07g04450,Bcin10g01200,Bcin06g01170,Bcin13g00710,Bcin06g06670,Bcin08g00270,Bcin04g02310,Bcin07g02220,Bcin14g03030,Bcin11g01560,Bcin01g10390,Bcin15g02200,Bcin01g08160,Bcin07g00010,Bcin12g00900,Bcin06g00150,Bcin03g01280,Bcin08g02080,Bcin03g01290,Bcin06g01490,Bcin06g00650,Bcin07g02940,Bcin08g01070,Bcin15g01960,Bcin03g04690,Bcin05g04200	31	Bcin02g08860,Bcin10g04280,Bcin11g04410,Bcin01g07080,Bcin10g00380,Bcin05g03450,Bcin09g04520,Bcin02g07720,Bcin04g05270,Bcin08g04970,Bcin04g00780,Bcin12g01880,Bcin01g03920,Bcin07g02830,Bcin09g06120,Bcin01g00350,Bcin13g04820,Bcin03g03710,Bcin01g03280,Bcin01g04590,Bcin09g02550,Bcin14g01410,Bcin06g02530,Bcin02g07440,Bcin14g03770,Bcin01g05190,Bcin11g06280,Bcin08g02880,Bcin15g05620,Bcin05g04010,Bcin14g04…
GO:0030291	protein serine/threonine kinase inhibitor activity	molecular_function	0.15752	1	1	299	4	8354	1	Bcin06g07120	0
GO:0008757	S-adenosylmethionine-dependent methyltransferase activity	molecular_function	0.15765	1	5	299	76	8354	1	Bcin16g03360	4	Bcin05g01530,Bcin09g03070,Bcin01g06620,Bcin03g06320
GO:0008134	transcription factor binding	molecular_function	0.15842	1	5	299	87	8354	2	Bcin13g02080,Bcin10g01200	3	Bcin10g03910,Bcin11g04410,Bcin01g06100
GO:0000808	origin recognition complex	cellular_component	0.15857	1	2	299	17	8354	0		2	Bcin16g02050,Bcin03g01330
GO:0016987	sigma factor activity	molecular_function	0.15988	1	2	299	22	8354	2	Bcin10g01200,Bcin01g06010	0
GO:0030474	spindle pole body duplication	biological_process	0.15993	1	1	299	4	8354	1	Bcin05g04200	0
GO:0051300	spindle pole body organization	biological_process	0.15993	1	1	299	4	8354	1	Bcin05g04200	0
GO:0006213	pyrimidine nucleoside metabolic process	biological_process	0.16001	1	1	299	5	8354	0		1	Bcin01g06100
GO:0072527	pyrimidine-containing compound metabolic process	biological_process	0.16062	1	2	299	20	8354	0		2	Bcin13g03660,Bcin01g06100
GO:0090407	organophosphate biosynthetic process	biological_process	0.16191	1	9	299	174	8354	5	Bcin06g02130,Bcin03g06440,Bcin15g02200,Bcin10g01200,Bcin02g06660	4	Bcin07g02370,Bcin08g02880,Bcin08g00290,Bcin08g04320
GO:0006772	thiamine metabolic process	biological_process	0.16297	1	1	299	4	8354	0		1	Bcin13g03660
GO:0009228	thiamine biosynthetic process	biological_process	0.16297	1	1	299	4	8354	0		1	Bcin13g03660
GO:0042723	thiamine-containing compound metabolic process	biological_process	0.16297	1	1	299	4	8354	0		1	Bcin13g03660
GO:0042724	thiamine-containing compound biosynthetic process	biological_process	0.16297	1	1	299	4	8354	0		1	Bcin13g03660
GO:0005044	scavenger receptor activity	molecular_function	0.16344	1	1	299	5	8354	1	Bcin12g00900	0
GO:0006898	receptor-mediated endocytosis	biological_process	0.16344	1	1	299	5	8354	1	Bcin12g00900	0
GO:0038024	cargo receptor activity	molecular_function	0.16344	1	1	299	5	8354	1	Bcin12g00900	0
GO:0050830	defense response to Gram-positive bacterium	biological_process	0.16477	1	1	299	4	8354	1	Bcin02g03090	0
GO:1901698	response to nitrogen compound	biological_process	0.16518	1	1	299	4	8354	0		1	Bcin04g06230
GO:1901699	cellular response to nitrogen compound	biological_process	0.16518	1	1	299	4	8354	0		1	Bcin04g06230
GO:1901701	cellular response to oxygen-containing compound	biological_process	0.16518	1	1	299	4	8354	0		1	Bcin04g06230
GO:0004359	glutaminase activity	molecular_function	0.16562	1	1	299	4	8354	0		1	Bcin07g02370
GO:0042822	pyridoxal phosphate metabolic process	biological_process	0.16562	1	1	299	4	8354	0		1	Bcin07g02370
GO:0042823	pyridoxal phosphate biosynthetic process	biological_process	0.16562	1	1	299	4	8354	0		1	Bcin07g02370
GO:0046184	aldehyde biosynthetic process	biological_process	0.16562	1	1	299	4	8354	0		1	Bcin07g02370
GO:0006766	vitamin metabolic process	biological_process	0.16611	1	3	299	37	8354	1	Bcin10g01200	2	Bcin13g03660,Bcin07g02370
GO:0006767	water-soluble vitamin metabolic process	biological_process	0.16611	1	3	299	37	8354	1	Bcin10g01200	2	Bcin13g03660,Bcin07g02370
GO:0009110	vitamin biosynthetic process	biological_process	0.16611	1	3	299	37	8354	1	Bcin10g01200	2	Bcin13g03660,Bcin07g02370
GO:0042364	water-soluble vitamin biosynthetic process	biological_process	0.16611	1	3	299	37	8354	1	Bcin10g01200	2	Bcin13g03660,Bcin07g02370
GO:0009317	acetyl-CoA carboxylase complex	cellular_component	0.16677	1	1	299	4	8354	0		1	Bcin10g00380
GO:0048523	negative regulation of cellular process	biological_process	0.16795	1	6	299	109	8354	3	Bcin02g01260,Bcin10g01200,Bcin06g07120	3	Bcin01g09420,Novel00272,Bcin07g01090
GO:0006955	immune response	biological_process	0.16849	1	3	299	43	8354	1	Bcin16g05050	2	Bcin09g05320,Bcin01g04590
GO:0016615	malate dehydrogenase activity	molecular_function	0.16988	1	1	299	6	8354	0		1	Bcin09g04520
GO:0006302	double-strand break repair	biological_process	0.1714	1	2	299	24	8354	0		2	Bcin05g03310,Bcin16g02550
GO:0009067	aspartate family amino acid biosynthetic process	biological_process	0.17483	1	3	299	35	8354	2	Bcin11g06310,Bcin08g04910	1	Bcin08g02190
GO:0006750	glutathione biosynthetic process	biological_process	0.17485	1	1	299	6	8354	0		1	Bcin02g07720
GO:0019184	nonribosomal peptide biosynthetic process	biological_process	0.17485	1	1	299	6	8354	0		1	Bcin02g07720
GO:0003989	acetyl-CoA carboxylase activity	molecular_function	0.17505	1	1	299	5	8354	0		1	Bcin10g00380
GO:0016421	CoA carboxylase activity	molecular_function	0.17505	1	1	299	5	8354	0		1	Bcin10g00380
GO:0016885	ligase activity, forming carbon-carbon bonds	molecular_function	0.17505	1	1	299	5	8354	0		1	Bcin10g00380
GO:0043648	dicarboxylic acid metabolic process	biological_process	0.17506	1	3	299	37	8354	2	Bcin08g04910,Bcin11g06310	1	Bcin08g02190
GO:0044275	cellular carbohydrate catabolic process	biological_process	0.17625	1	1	299	5	8354	0		1	Bcin13g04060
GO:0000377	RNA splicing, via transesterification reactions with bulged adenosine as nucleophile	biological_process	0.17651	1	3	299	41	8354	2	Bcin15g01960,Bcin10g01200	1	Bcin01g06100
GO:0000398	mRNA splicing, via spliceosome	biological_process	0.17651	1	3	299	41	8354	2	Bcin15g01960,Bcin10g01200	1	Bcin01g06100
GO:0030031	cell projection assembly	biological_process	0.17695	1	2	299	23	8354	1	Bcin10g01200	1	Bcin04g05270
GO:0005849	mRNA cleavage factor complex	cellular_component	0.17775	1	1	299	6	8354	1	Bcin06g01490	0
GO:0006378	mRNA polyadenylation	biological_process	0.17775	1	1	299	6	8354	1	Bcin06g01490	0
GO:0005509	calcium ion binding	molecular_function	0.17832	1	4	299	69	8354	0		4	Bcin13g04060,Bcin02g01420,Bcin04g06250,Bcin03g00410
GO:0009074	aromatic amino acid family catabolic process	biological_process	0.1786	1	1	299	5	8354	0		1	Bcin11g01050
GO:1901136	carbohydrate derivative catabolic process	biological_process	0.17894	1	2	299	21	8354	0		2	Bcin01g06100,Bcin01g00360
GO:0045047	protein targeting to ER	biological_process	0.18153	1	3	299	45	8354	0		3	Bcin01g00350,Bcin10g00380,Bcin11g04410
GO:0072599	establishment of protein localization to endoplasmic reticulum	biological_process	0.18153	1	3	299	45	8354	0		3	Bcin11g04410,Bcin10g00380,Bcin01g00350
GO:0006928	movement of cell or subcellular component	biological_process	0.18194	1	4	299	74	8354	3	Bcin06g00650,Bcin10g01200,Bcin14g03030	1	Bcin04g05270
GO:0016538	cyclin-dependent protein serine/threonine kinase regulator activity	molecular_function	0.18248	1	1	299	5	8354	1	Bcin06g07120	0
GO:0005381	iron ion transmembrane transporter activity	molecular_function	0.18279	1	1	299	6	8354	0		1	Bcin08g02880
GO:0019207	kinase regulator activity	molecular_function	0.18287	1	2	299	22	8354	2	Bcin06g07120,Bcin10g01200	0
GO:0048519	negative regulation of biological process	biological_process	0.18332	1	7	299	138	8354	4	Bcin08g00270,Bcin10g01200,Bcin02g01260,Bcin06g07120	3	Bcin01g09420,Bcin07g01090,Novel00272
GO:0007017	microtubule-based process	biological_process	0.18611	1	3	299	49	8354	2	Bcin10g01200,Bcin05g04200	1	Bcin04g05270
GO:0045263	proton-transporting ATP synthase complex, coupling factor F(o)	cellular_component	0.18655	1	3	299	41	8354	2	Bcin15g02200,Bcin10g01200	1	Bcin08g02880
GO:0009372	quorum sensing	biological_process	0.18735	1	1	299	6	8354	1	Bcin02g01260	0
GO:0009595	detection of biotic stimulus	biological_process	0.18735	1	1	299	6	8354	1	Bcin02g01260	0
GO:0060245	detection of cell density	biological_process	0.18735	1	1	299	6	8354	1	Bcin02g01260	0
GO:0009066	aspartate family amino acid metabolic process	biological_process	0.18935	1	3	299	37	8354	2	Bcin11g06310,Bcin08g04910	1	Bcin08g02190
GO:0015232	heme transmembrane transporter activity	molecular_function	0.18945	1	1	299	7	8354	0		1	Bcin01g03280
GO:0007224	smoothened signaling pathway	biological_process	0.18965	1	1	299	6	8354	1	Bcin06g06520	0
GO:0044419	interspecies interaction between organisms	biological_process	0.19049	1	19	299	469	8354	7	Bcin13g02080,Bcin02g03090,Bcin01g08160,Bcin15g02200,Bcin08g00270,Bcin08g01350,Bcin08g01070	12	Bcin14g04900,Bcin09g03070,Bcin13g05380,Bcin12g01880,Bcin03g06320,Bcin05g05140,Bcin16g01630,Bcin16g01700,Bcin01g04590,Bcin08g03040,Novel00672,Bcin15g03860
GO:0000375	RNA splicing, via transesterification reactions	biological_process	0.19073	1	3	299	43	8354	2	Bcin15g01960,Bcin10g01200	1	Bcin01g06100
GO:0009890	negative regulation of biosynthetic process	biological_process	0.19165	1	2	299	23	8354	1	Bcin02g01260	1	Bcin07g01090
GO:0010558	negative regulation of macromolecule biosynthetic process	biological_process	0.19165	1	2	299	23	8354	1	Bcin02g01260	1	Bcin07g01090
GO:0031327	negative regulation of cellular biosynthetic process	biological_process	0.19165	1	2	299	23	8354	1	Bcin02g01260	1	Bcin07g01090
GO:2000113	negative regulation of cellular macromolecule biosynthetic process	biological_process	0.19165	1	2	299	23	8354	1	Bcin02g01260	1	Bcin07g01090
GO:0042816	vitamin B6 metabolic process	biological_process	0.19245	1	1	299	5	8354	0		1	Bcin07g02370
GO:0042819	vitamin B6 biosynthetic process	biological_process	0.19245	1	1	299	5	8354	0		1	Bcin07g02370
GO:0019866	organelle inner membrane	cellular_component	0.19403	1	6	299	123	8354	2	Bcin03g01290,Bcin15g02200	4	Bcin06g02530,Bcin01g11300,Bcin08g02880,Bcin12g05380
GO:0001401	SAM complex	cellular_component	0.19613	1	1	299	5	8354	1	Bcin01g04900	0
GO:0005681	spliceosomal complex	cellular_component	0.19641	1	2	299	23	8354	1	Bcin10g01200	1	Bcin01g06100
GO:0050661	NADP binding	molecular_function	0.19863	1	4	299	59	8354	1	Bcin14g04580	3	Bcin09g04520,Bcin15g03860,Bcin11g02640
GO:0009279	cell outer membrane	cellular_component	0.20101	1	1	299	6	8354	0		1	Bcin10g00280
GO:0005984	disaccharide metabolic process	biological_process	0.20138	1	1	299	8	8354	0		1	Bcin13g04060
GO:0005991	trehalose metabolic process	biological_process	0.20138	1	1	299	8	8354	0		1	Bcin13g04060
GO:0032784	regulation of DNA-templated transcription, elongation	biological_process	0.20141	1	1	299	6	8354	0		1	Bcin03g00410
GO:0032786	positive regulation of DNA-templated transcription, elongation	biological_process	0.20141	1	1	299	6	8354	0		1	Bcin03g00410
GO:0032968	positive regulation of transcription elongation from RNA polymerase II promoter	biological_process	0.20141	1	1	299	6	8354	0		1	Bcin03g00410
GO:0034243	regulation of transcription elongation from RNA polymerase II promoter	biological_process	0.20141	1	1	299	6	8354	0		1	Bcin03g00410
GO:0030001	metal ion transport	biological_process	0.20263	1	9	299	187	8354	3	Bcin08g02080,Bcin06g06670,Bcin07g00010	6	Bcin10g04280,Bcin07g02830,Bcin08g02880,Bcin01g03280,Bcin09g06120,Bcin01g07080
GO:0044283	small molecule biosynthetic process	biological_process	0.20449	1	9	299	175	8354	4	Bcin11g06310,Bcin03g01270,Bcin10g01200,Bcin08g04910	5	Bcin08g00290,Bcin13g03660,Bcin07g02370,Bcin10g00380,Bcin08g02190
GO:0042710	biofilm formation	biological_process	0.20668	1	1	299	6	8354	1	Bcin02g01260	0
GO:0044010	single-species biofilm formation	biological_process	0.20668	1	1	299	6	8354	1	Bcin02g01260	0
GO:0098630	aggregation of unicellular organisms	biological_process	0.20668	1	1	299	6	8354	1	Bcin02g01260	0
GO:0098743	cell aggregation	biological_process	0.20668	1	1	299	6	8354	1	Bcin02g01260	0
GO:0019082	viral protein processing	biological_process	0.20762	1	1	299	12	8354	1	Bcin15g02200	0
GO:0009424	bacterial-type flagellum hook	cellular_component	0.20817	1	1	299	6	8354	1	Bcin01g08160	0
GO:0032501	multicellular organismal process	biological_process	0.20869	1	8	299	187	8354	4	Bcin13g02080,Bcin16g01050,Bcin10g01200,Bcin12g00930	4	Bcin01g11300,Bcin15g01910,Novel00272,Bcin09g06550
GO:0007005	mitochondrion organization	biological_process	0.20932	1	4	299	68	8354	1	Bcin03g01290	3	Bcin06g02530,Bcin13g05740,Bcin12g05380
GO:0098533	ATPase dependent transmembrane transport complex	cellular_component	0.20956	1	1	299	9	8354	0		1	Bcin06g02530
GO:0009150	purine ribonucleotide metabolic process	biological_process	0.2124	1	5	299	90	8354	3	Bcin13g02080,Bcin15g02200,Bcin10g01200	2	Bcin08g00290,Bcin08g02880
GO:0009259	ribonucleotide metabolic process	biological_process	0.2124	1	5	299	90	8354	3	Bcin13g02080,Bcin10g01200,Bcin15g02200	2	Bcin08g00290,Bcin08g02880
GO:0019693	ribose phosphate metabolic process	biological_process	0.2124	1	5	299	90	8354	3	Bcin13g02080,Bcin15g02200,Bcin10g01200	2	Bcin08g00290,Bcin08g02880
GO:0009060	aerobic respiration	biological_process	0.21382	1	1	299	7	8354	0		1	Bcin09g04520
GO:0003880	protein C-terminal carboxyl O-methyltransferase activity	molecular_function	0.21468	1	1	299	6	8354	1	Bcin16g03360	0
GO:0004671	protein C-terminal S-isoprenylcysteine carboxyl O-methyltransferase activity	molecular_function	0.21468	1	1	299	6	8354	1	Bcin16g03360	0
GO:0006481	C-terminal protein methylation	biological_process	0.21468	1	1	299	6	8354	1	Bcin16g03360	0
GO:0010340	carboxyl-O-methyltransferase activity	molecular_function	0.21468	1	1	299	6	8354	1	Bcin16g03360	0
GO:0018410	C-terminal protein amino acid modification	biological_process	0.21468	1	1	299	6	8354	1	Bcin16g03360	0
GO:0043687	post-translational protein modification	biological_process	0.21468	1	1	299	6	8354	1	Bcin16g03360	0
GO:0051998	protein carboxyl O-methyltransferase activity	molecular_function	0.21468	1	1	299	6	8354	1	Bcin16g03360	0
GO:0051016	barbed-end actin filament capping	biological_process	0.21486	1	1	299	7	8354	1	Bcin10g01200	0
GO:0006633	fatty acid biosynthetic process	biological_process	0.21566	1	2	299	26	8354	0		2	Bcin08g00290,Bcin10g00380
GO:0006323	DNA packaging	biological_process	0.21662	1	2	299	26	8354	1	Bcin14g02440	1	Bcin02g09050
GO:0009620	response to fungus	biological_process	0.21663	1	1	299	6	8354	0		1	Bcin16g01700
GO:0050832	defense response to fungus	biological_process	0.21663	1	1	299	6	8354	0		1	Bcin16g01700
GO:0009297	pilus assembly	biological_process	0.21723	1	1	299	8	8354	1	Bcin10g01200	0
GO:0043711	pilus organization	biological_process	0.21723	1	1	299	8	8354	1	Bcin10g01200	0
GO:0046556	alpha-L-arabinofuranosidase activity	molecular_function	0.21751	1	1	299	7	8354	0		1	Bcin15g01990
GO:0048037	obsolete cofactor binding	molecular_function	0.21768	1	1	299	6	8354	1	Bcin03g01500	0
GO:0006260	DNA replication	biological_process	0.21791	1	10	299	221	8354	3	Bcin09g05130,Bcin10g01200,Bcin07g06640	7	Bcin03g01330,Bcin01g06090,Bcin01g05810,Bcin16g02050,Bcin08g06190,Bcin15g05620,Bcin06g03160
GO:0005507	copper ion binding	molecular_function	0.21827	1	3	299	47	8354	2	Bcin14g02510,Bcin09g04620	1	Bcin15g01990
GO:0016893	endonuclease activity, active with either ribo- or deoxyribonucleic acids and producing 5-phosphomonoesters	molecular_function	0.21855	1	3	299	47	8354	2	Bcin09g02780,Bcin07g06640	1	Novel00272
GO:0052126	movement in host environment	biological_process	0.21947	1	3	299	46	8354	1	Bcin08g01070	2	Bcin14g04900,Bcin01g04590
GO:0036094	small molecule binding	molecular_function	0.21978	1	46	299	1260	8354	19	Bcin15g00100,Bcin06g07580,Bcin10g00230,Bcin11g06310,Bcin05g04200,Bcin16g05050,Bcin14g04580,Bcin03g04540,Bcin08g04910,Bcin14g02650,Bcin07g00010,Bcin13g02080,Bcin07g02220,Bcin11g02050,Bcin13g03100,Bcin13g00710,Bcin05g05740,Bcin06g06520,Bcin06g07120	27	Bcin16g04640,Bcin05g05950,Bcin07g01500,Bcin16g02550,Bcin13g04060,Bcin03g00410,Bcin09g05650,Bcin01g00360,Bcin01g06090,Bcin14g03770,Bcin08g02190,Bcin08g03040,Bcin15g03030,Bcin10g03490,Bcin13g05870,Bcin07g00560,Bcin07g06680,Bcin06g02530,Bcin10g03910,Bcin12g02330,Bcin09g04520,Bcin11g02640,Bcin13g05380,Bcin08g03110,Bcin11g04410,Bcin15g03860,Bcin10g04800
GO:0050778	positive regulation of immune response	biological_process	0.22134	1	1	299	7	8354	0		1	Bcin09g05320
GO:0006480	N-terminal protein amino acid methylation	biological_process	0.22206	1	1	299	6	8354	0		1	Bcin09g03070
GO:0017148	negative regulation of translation	biological_process	0.22231	1	1	299	7	8354	1	Bcin02g01260	0
GO:0034249	negative regulation of cellular amide metabolic process	biological_process	0.22231	1	1	299	7	8354	1	Bcin02g01260	0
GO:0016593	Cdc73/Paf1 complex	cellular_component	0.22424	1	1	299	7	8354	1	Bcin10g01200	0
GO:0016849	phosphorus-oxygen lyase activity	molecular_function	0.22484	1	1	299	9	8354	0		1	Bcin08g00290
GO:0043631	RNA polyadenylation	biological_process	0.22505	1	1	299	8	8354	1	Bcin06g01490	0
GO:0043414	macromolecule methylation	biological_process	0.22534	1	3	299	44	8354	1	Bcin16g03360	2	Bcin05g01530,Bcin09g03070
GO:0006643	membrane lipid metabolic process	biological_process	0.22626	1	3	299	44	8354	1	Bcin03g06440	2	Bcin01g11300,Bcin08g04320
GO:0000270	peptidoglycan metabolic process	biological_process	0.22636	1	1	299	6	8354	0		1	Bcin14g03770
GO:0006066	alcohol metabolic process	biological_process	0.2266	1	2	299	24	8354	2	Bcin07g04230,Bcin03g01270	0
GO:0030313	cell envelope	cellular_component	0.2268	1	1	299	7	8354	0		1	Bcin10g00280
GO:0033108	mitochondrial respiratory chain complex assembly	biological_process	0.227	1	2	299	26	8354	0		2	Bcin13g05740,Bcin06g02530
GO:0016021	integral component of membrane	cellular_component	0.22791	1	43	299	1102	8354	19	Bcin08g01070,Bcin02g01440,Bcin06g00150,Bcin03g01290,Bcin07g04230,Novel00131,Bcin03g04690,Bcin12g00930,Bcin01g11010,Bcin13g00710,Bcin07g04450,Bcin04g00160,Bcin16g03360,Bcin08g00270,Bcin11g01560,Bcin07g02220,Bcin15g04790,Bcin01g10390,Bcin05g04770	24	Bcin01g00360,Bcin14g03770,Bcin01g05190,Bcin08g03040,Bcin10g06150,Bcin01g04590,Bcin09g02550,Bcin02g07440,Bcin06g02530,Bcin13g04980,Bcin14g04900,Bcin05g04400,Bcin08g02880,Bcin09g01980,Novel00567,Bcin01g07080,Bcin12g05380,Bcin12g02330,Bcin01g11300,Bcin13g04820,Bcin09g04520,Bcin02g07720,Bcin01g03920,Bcin07g02830
GO:0043900	regulation of multi-organism process	biological_process	0.22824	1	1	299	7	8354	1	Bcin12g00930	0
GO:0046999	regulation of conjugation	biological_process	0.22824	1	1	299	7	8354	1	Bcin12g00930	0
GO:0009404	toxin metabolic process	biological_process	0.22889	1	4	299	61	8354	1	Bcin13g01140	3	Bcin16g01810,Bcin16g01800,Bcin12g06100
GO:0010629	negative regulation of gene expression	biological_process	0.2294	1	3	299	52	8354	2	Bcin02g01260,Bcin08g00270	1	Bcin07g01090
GO:0032259	methylation	biological_process	0.22954	1	4	299	64	8354	2	Bcin01g09490,Bcin16g03360	2	Bcin05g01530,Bcin09g03070
GO:0006081	cellular aldehyde metabolic process	biological_process	0.22983	1	1	299	6	8354	0		1	Bcin07g02370
GO:0051703	intraspecies interaction between organisms	biological_process	0.23018	1	1	299	8	8354	1	Bcin02g01260	0
GO:0070972	protein localization to endoplasmic reticulum	biological_process	0.23215	1	3	299	51	8354	0		3	Bcin01g00350,Bcin10g00380,Bcin11g04410
GO:0055085	transmembrane transport	biological_process	0.23321	1	30	299	749	8354	12	Bcin03g01280,Bcin06g00150,Bcin06g01490,Bcin10g01200,Bcin13g00710,Bcin08g01070,Bcin11g01560,Bcin07g02220,Bcin04g02310,Bcin06g06670,Bcin08g00270,Bcin15g02200	18	Bcin02g07440,Bcin06g02530,Bcin14g01410,Bcin09g02550,Bcin14g03770,Bcin11g04410,Bcin01g07080,Bcin08g04970,Bcin02g07720,Bcin11g06280,Bcin05g03450,Bcin07g02830,Bcin08g02880,Bcin12g01880,Bcin15g05620,Bcin03g03710,Bcin13g04820,Bcin09g06120
GO:0015035	protein disulfide oxidoreductase activity	molecular_function	0.23447	1	2	299	22	8354	1	Bcin15g01960	1	Bcin09g03070
GO:0015036	disulfide oxidoreductase activity	molecular_function	0.23447	1	2	299	22	8354	1	Bcin15g01960	1	Bcin09g03070
GO:0031224	intrinsic component of membrane	cellular_component	0.23477	1	43	299	1106	8354	19	Bcin07g04230,Novel00131,Bcin03g04690,Bcin02g01440,Bcin08g01070,Bcin03g01290,Bcin06g00150,Bcin04g00160,Bcin16g03360,Bcin08g00270,Bcin07g02220,Bcin11g01560,Bcin01g10390,Bcin15g04790,Bcin05g04770,Bcin12g00930,Bcin01g11010,Bcin13g00710,Bcin07g04450	24	Bcin13g04980,Bcin14g04900,Bcin05g04400,Bcin08g02880,Novel00567,Bcin09g01980,Bcin01g00360,Bcin14g03770,Bcin01g05190,Bcin10g06150,Bcin08g03040,Bcin01g04590,Bcin09g02550,Bcin06g02530,Bcin02g07440,Bcin13g04820,Bcin12g02330,Bcin01g11300,Bcin09g04520,Bcin02g07720,Bcin01g03920,Bcin07g02830,Bcin01g07080,Bcin12g05380
GO:0004315	3-oxoacyl-[acyl-carrier-protein] synthase activity	molecular_function	0.23679	1	1	299	10	8354	0		1	Bcin08g00290
GO:0008810	cellulase activity	molecular_function	0.23805	1	1	299	6	8354	0		1	Bcin06g00490
GO:0046165	alcohol biosynthetic process	biological_process	0.23871	1	1	299	8	8354	1	Bcin03g01270	0
GO:0034622	cellular protein-containing complex assembly	biological_process	0.23897	1	8	299	165	8354	4	Bcin10g01200,Bcin14g02440,Bcin13g02080,Bcin06g00150	4	Bcin13g05740,Bcin01g04590,Bcin01g09680,Bcin06g02530
GO:0002684	positive regulation of immune system process	biological_process	0.23925	1	1	299	8	8354	0		1	Bcin09g05320
GO:0006334	nucleosome assembly	biological_process	0.24019	1	1	299	8	8354	1	Bcin14g02440	0
GO:0031497	chromatin assembly	biological_process	0.24019	1	1	299	8	8354	1	Bcin14g02440	0
GO:0006163	purine nucleotide metabolic process	biological_process	0.24063	1	5	299	94	8354	3	Bcin15g02200,Bcin10g01200,Bcin13g02080	2	Bcin08g00290,Bcin08g02880
GO:0031411	gas vesicle	cellular_component	0.24367	1	1	299	7	8354	1	Bcin13g02080	0
GO:0098519	nucleotide phosphatase activity, acting on free nucleotides	molecular_function	0.24367	1	2	299	36	8354	0		2	Bcin10g03910,Bcin11g04410
GO:0009607	response to biotic stimulus	biological_process	0.24438	1	5	299	108	8354	3	Bcin08g01070,Bcin02g03090,Bcin02g01260	2	Bcin16g01700,Bcin08g03040
GO:0006810	transport	biological_process	0.24443	1	53	299	1402	8354	23	Bcin06g01490,Bcin06g00150,Bcin03g01280,Bcin03g01290,Bcin08g02080,Bcin08g01070,Bcin07g02940,Bcin03g04690,Bcin15g01960,Bcin07g04450,Bcin13g00710,Bcin10g01200,Bcin06g01170,Bcin01g10390,Bcin11g01560,Bcin07g02220,Bcin06g06670,Bcin08g00270,Bcin04g02310,Bcin12g00900,Bcin15g02200,Bcin01g08160,Bcin07g00010	30	Bcin06g02530,Bcin14g01410,Bcin02g07440,Bcin09g02550,Bcin01g04590,Bcin01g03280,Bcin01g05190,Bcin14g03770,Bcin08g02880,Bcin11g06280,Bcin14g04900,Bcin05g04010,Bcin15g05620,Bcin10g04280,Bcin02g08860,Bcin10g00380,Bcin01g07080,Bcin11g04410,Bcin07g02830,Bcin01g03920,Bcin12g01880,Bcin04g00780,Bcin02g07720,Bcin08g04970,Bcin05g03450,Bcin09g04520,Bcin13g04820,Bcin03g03710,Bcin09g06120,Bcin01g00350
GO:0004601	peroxidase activity	molecular_function	0.24498	1	2	299	23	8354	2	Bcin13g05720,Bcin06g04520	0
GO:0004371	glycerone kinase activity	molecular_function	0.2451	1	1	299	8	8354	1	Bcin07g04230	0
GO:0045786	negative regulation of cell cycle	biological_process	0.24551	1	2	299	26	8354	1	Bcin06g07120	1	Bcin01g09420
GO:0034599	cellular response to oxidative stress	biological_process	0.24552	1	1	299	8	8354	0		1	Bcin01g09410
GO:0062197	cellular response to chemical stress	biological_process	0.24552	1	1	299	8	8354	0		1	Bcin01g09410
GO:0043021	ribonucleoprotein complex binding	molecular_function	0.24652	1	2	299	26	8354	2	Bcin03g01290,Bcin03g01280	0
GO:0050776	regulation of immune response	biological_process	0.24669	1	1	299	9	8354	0		1	Bcin09g05320
GO:0009405	pathogenesis	biological_process	0.24672	1	5	299	101	8354	3	Bcin01g08160,Bcin08g01350,Bcin13g02080	2	Bcin16g01630,Bcin13g05380
GO:0006749	glutathione metabolic process	biological_process	0.24702	1	1	299	8	8354	0		1	Bcin02g07720
GO:0005199	structural constituent of cell wall	molecular_function	0.24716	1	1	299	7	8354	1	Bcin10g02200	0
GO:0019888	protein phosphatase regulator activity	molecular_function	0.24806	1	2	299	27	8354	0		2	Bcin02g05330,Bcin04g06230
GO:0015926	glucosidase activity	molecular_function	0.24877	1	1	299	8	8354	0		1	Bcin01g04590
GO:0030042	actin filament depolymerization	biological_process	0.24998	1	1	299	8	8354	1	Bcin10g01200	0
GO:0030834	regulation of actin filament depolymerization	biological_process	0.24998	1	1	299	8	8354	1	Bcin10g01200	0
GO:0030835	negative regulation of actin filament depolymerization	biological_process	0.24998	1	1	299	8	8354	1	Bcin10g01200	0
GO:0030837	negative regulation of actin filament polymerization	biological_process	0.24998	1	1	299	8	8354	1	Bcin10g01200	0
GO:0031333	negative regulation of protein-containing complex assembly	biological_process	0.24998	1	1	299	8	8354	1	Bcin10g01200	0
GO:0032272	negative regulation of protein polymerization	biological_process	0.24998	1	1	299	8	8354	1	Bcin10g01200	0
GO:0051261	protein depolymerization	biological_process	0.24998	1	1	299	8	8354	1	Bcin10g01200	0
GO:0051693	actin filament capping	biological_process	0.24998	1	1	299	8	8354	1	Bcin10g01200	0
GO:1901879	regulation of protein depolymerization	biological_process	0.24998	1	1	299	8	8354	1	Bcin10g01200	0
GO:1901880	negative regulation of protein depolymerization	biological_process	0.24998	1	1	299	8	8354	1	Bcin10g01200	0
GO:1902904	negative regulation of supramolecular fiber organization	biological_process	0.24998	1	1	299	8	8354	1	Bcin10g01200	0
GO:0046914	transition metal ion binding	molecular_function	0.25258	1	34	299	890	8354	14	Bcin13g00010,Bcin01g10760,Bcin15g04780,Bcin11g01560,Bcin09g04620,Bcin01g11010,Bcin02g01260,Bcin14g02510,Bcin12g00010,Bcin01g10770,Bcin07g05430,Bcin08g04920,Bcin06g00650,Bcin05g01000	20	Bcin15g00890,Novel00272,Bcin02g05330,Bcin01g00350,Bcin13g02000,Bcin10g04230,Bcin02g08940,Bcin03g08650,Bcin07g01120,Novel00216,Bcin01g03310,Bcin01g06620,Bcin02g08860,Bcin01g06100,Bcin05g03460,Bcin07g06750,Bcin05g05140,Bcin11g01060,Bcin15g01990,Bcin09g05320
GO:0000155	phosphorelay sensor kinase activity	molecular_function	0.25575	1	2	299	41	8354	1	Bcin07g04230	1	Bcin01g05930
GO:0140299	small molecule sensor activity	molecular_function	0.25575	1	2	299	41	8354	1	Bcin07g04230	1	Bcin01g05930
GO:0030030	cell projection organization	biological_process	0.25635	1	2	299	31	8354	1	Bcin10g01200	1	Bcin04g05270
GO:0031412	gas vesicle organization	biological_process	0.25808	1	1	299	8	8354	1	Bcin13g02080	0
GO:0051234	establishment of localization	biological_process	0.25823	1	53	299	1408	8354	23	Bcin15g01960,Bcin03g04690,Bcin08g01070,Bcin07g02940,Bcin06g00150,Bcin08g02080,Bcin03g01280,Bcin03g01290,Bcin06g01490,Bcin15g02200,Bcin01g08160,Bcin07g00010,Bcin12g00900,Bcin06g06670,Bcin08g00270,Bcin04g02310,Bcin11g01560,Bcin07g02220,Bcin01g10390,Bcin10g01200,Bcin06g01170,Bcin13g00710,Bcin07g04450	30	Bcin15g05620,Bcin05g04010,Bcin14g04900,Bcin11g06280,Bcin08g02880,Bcin14g03770,Bcin01g05190,Bcin01g03280,Bcin01g04590,Bcin09g02550,Bcin14g01410,Bcin06g02530,Bcin02g07440,Bcin09g06120,Bcin01g00350,Bcin13g04820,Bcin03g03710,Bcin09g04520,Bcin05g03450,Bcin02g07720,Bcin08g04970,Bcin01g03920,Bcin12g01880,Bcin04g00780,Bcin07g02830,Bcin11g04410,Bcin01g07080,Bcin10g00380,Bcin02g08860,Bcin10g04280
GO:0045259	proton-transporting ATP synthase complex	cellular_component	0.25844	1	3	299	51	8354	2	Bcin10g01200,Bcin15g02200	1	Bcin08g02880
GO:0006665	sphingolipid metabolic process	biological_process	0.25942	1	1	299	7	8354	0		1	Bcin01g11300
GO:0042626	ATPase-coupled transmembrane transporter activity	molecular_function	0.26125	1	3	299	78	8354	2	Bcin07g02220,Bcin13g00710	1	Novel00799
GO:0009152	purine ribonucleotide biosynthetic process	biological_process	0.26281	1	4	299	75	8354	2	Bcin10g01200,Bcin15g02200	2	Bcin08g02880,Bcin08g00290
GO:0009260	ribonucleotide biosynthetic process	biological_process	0.26281	1	4	299	75	8354	2	Bcin15g02200,Bcin10g01200	2	Bcin08g00290,Bcin08g02880
GO:0046390	ribose phosphate biosynthetic process	biological_process	0.26281	1	4	299	75	8354	2	Bcin10g01200,Bcin15g02200	2	Bcin08g02880,Bcin08g00290
GO:0051606	detection of stimulus	biological_process	0.26298	1	1	299	11	8354	1	Bcin02g01260	0
GO:0072521	purine-containing compound metabolic process	biological_process	0.26328	1	5	299	97	8354	3	Bcin13g02080,Bcin10g01200,Bcin15g02200	2	Bcin08g00290,Bcin08g02880
GO:0098542	defense response to other organism	biological_process	0.26376	1	4	299	84	8354	2	Bcin02g03090,Bcin08g01070	2	Bcin16g01700,Bcin08g03040
GO:0031023	microtubule organizing center organization	biological_process	0.26403	1	1	299	8	8354	1	Bcin05g04200	0
GO:0016755	transferase activity, transferring amino-acyl groups	molecular_function	0.26419	1	1	299	9	8354	0		1	Bcin01g07080
GO:0044282	small molecule catabolic process	biological_process	0.26452	1	2	299	28	8354	0		2	Bcin11g01050,Bcin01g06100
GO:0031975	envelope	cellular_component	0.26626	1	8	299	183	8354	3	Bcin15g02200,Bcin03g01290,Bcin01g04900	5	Bcin10g00280,Bcin01g11300,Bcin12g05380,Bcin08g02880,Bcin06g02530
GO:0005635	nuclear envelope	cellular_component	0.26684	1	1	299	11	8354	0		1	Bcin01g11300
GO:0016055	Wnt signaling pathway	biological_process	0.26991	1	1	299	14	8354	0		1	Novel00272
GO:0198738	cell-cell signaling by wnt	biological_process	0.26991	1	1	299	14	8354	0		1	Novel00272
GO:1905114	cell surface receptor signaling pathway involved in cell-cell signaling	biological_process	0.26991	1	1	299	14	8354	0		1	Novel00272
GO:0031365	N-terminal protein amino acid modification	biological_process	0.27009	1	1	299	9	8354	0		1	Bcin09g03070
GO:0006778	porphyrin-containing compound metabolic process	biological_process	0.27126	1	2	299	29	8354	1	Bcin02g00780	1	Bcin02g02580
GO:0015985	energy coupled proton transport, down electrochemical gradient	biological_process	0.27178	1	3	299	50	8354	2	Bcin15g02200,Bcin10g01200	1	Bcin08g02880
GO:0015986	ATP synthesis coupled proton transport	biological_process	0.27178	1	3	299	50	8354	2	Bcin10g01200,Bcin15g02200	1	Bcin08g02880
GO:0016891	endoribonuclease activity, producing 5-phosphomonoesters	molecular_function	0.27461	1	2	299	29	8354	1	Bcin09g02780	1	Novel00272
GO:0006996	organelle organization	biological_process	0.27479	1	16	299	406	8354	6	Bcin10g01200,Bcin06g00150,Bcin03g01290,Bcin13g02080,Bcin05g04200,Bcin14g02440	10	Bcin03g00400,Bcin01g06090,Bcin10g04180,Bcin11g04410,Bcin06g02530,Bcin02g09050,Bcin01g04590,Bcin12g05380,Bcin13g05740,Bcin04g05270
GO:0043167	ion binding	molecular_function	0.27574	1	77	299	2198	8354	27	Bcin13g00010,Bcin07g00010,Bcin11g01560,Bcin05g05740,Bcin13g00710,Bcin01g11010,Bcin06g07120,Bcin14g04580,Bcin05g04200,Bcin10g00230,Bcin15g00100,Bcin01g10770,Bcin07g05430,Bcin14g02510,Bcin02g01260,Bcin12g00010,Bcin05g01000,Bcin08g04920,Bcin01g10760,Bcin15g04780,Bcin09g04620,Bcin07g02220,Bcin06g06520,Bcin16g05050,Bcin06g07580,Bcin06g00650,Bcin14g02650	50	Bcin02g05330,Bcin12g02330,Bcin01g00350,Bcin15g00890,Bcin13g05380,Bcin11g02640,Bcin13g02000,Novel00216,Bcin07g01120,Bcin03g08650,Bcin01g06620,Bcin05g05950,Bcin08g00290,Bcin03g00410,Bcin13g04060,Bcin07g01500,Bcin07g06750,Bcin01g06090,Bcin07g06680,Bcin07g00560,Bcin10g03490,Bcin01g11300,Novel00272,Bcin10g03910,Bcin10g04230,Bcin08g03110,Bcin09g04520,Bcin04g06250,Bcin02g08940,Bcin15g05500,Bcin11g04410,…
GO:0002376	immune system process	biological_process	0.27698	1	3	299	58	8354	1	Bcin16g05050	2	Bcin01g04590,Bcin09g05320
GO:0046873	metal ion transmembrane transporter activity	molecular_function	0.27742	1	6	299	125	8354	2	Bcin09g06230,Bcin06g06670	4	Bcin07g02830,Bcin09g06120,Bcin01g07080,Bcin08g02880
GO:0004096	catalase activity	molecular_function	0.27795	1	1	299	8	8354	1	Bcin06g04520	0
GO:0048584	positive regulation of response to stimulus	biological_process	0.27868	1	1	299	10	8354	0		1	Bcin09g05320
GO:0003847	1-alkyl-2-acetylglycerophosphocholine esterase activity	molecular_function	0.28041	1	1	299	9	8354	1	Bcin02g00780	0
GO:0050896	response to stimulus	biological_process	0.28165	1	29	299	821	8354	11	Bcin06g06520,Bcin10g01200,Bcin08g01070,Bcin02g01260,Bcin01g10390,Bcin07g06640,Bcin07g04230,Bcin02g03090,Novel00131,Bcin16g05050,Bcin13g02080	18	Bcin08g03040,Bcin01g03310,Bcin01g04590,Bcin01g05930,Bcin09g05320,Bcin16g01700,Bcin01g09410,Bcin11g04410,Bcin01g06090,Bcin08g06010,Bcin10g00280,Bcin05g03310,Bcin16g02550,Bcin01g09420,Novel00272,Bcin14g04900,Bcin04g06230,Bcin11g03820
GO:0043242	negative regulation of protein-containing complex disassembly	biological_process	0.28225	1	1	299	9	8354	1	Bcin10g01200	0
GO:0051494	negative regulation of cytoskeleton organization	biological_process	0.28354	1	1	299	9	8354	1	Bcin10g01200	0
GO:0045944	positive regulation of transcription by RNA polymerase II	biological_process	0.28358	1	1	299	10	8354	0		1	Bcin03g00410
GO:0019062	virion attachment to host cell	biological_process	0.28387	1	1	299	9	8354	0		1	Novel00672
GO:0044650	adhesion of symbiont to host cell	biological_process	0.28387	1	1	299	9	8354	0		1	Novel00672
GO:0008312	7S RNA binding	molecular_function	0.28398	1	1	299	9	8354	0		1	Bcin10g00380
GO:0048500	signal recognition particle	cellular_component	0.28398	1	1	299	9	8354	0		1	Bcin10g00380
GO:0033588	Elongator holoenzyme complex	cellular_component	0.28411	1	1	299	10	8354	0		1	Bcin16g02050
GO:0004860	protein kinase inhibitor activity	molecular_function	0.28514	1	1	299	9	8354	1	Bcin06g07120	0
GO:0019210	kinase inhibitor activity	molecular_function	0.28514	1	1	299	9	8354	1	Bcin06g07120	0
GO:0046872	metal ion binding	molecular_function	0.28524	1	42	299	1142	8354	14	Bcin09g04620,Bcin11g01560,Bcin15g04780,Bcin01g10760,Bcin13g00010,Bcin01g11010,Bcin07g05430,Bcin01g10770,Bcin14g02510,Bcin02g01260,Bcin12g00010,Bcin05g01000,Bcin06g00650,Bcin08g04920	28	Bcin10g04230,Bcin13g02000,Bcin01g00350,Bcin02g05330,Bcin01g11300,Novel00272,Bcin15g00890,Bcin02g08860,Bcin01g06620,Bcin01g03310,Bcin04g06250,Novel00216,Bcin15g05500,Bcin07g01120,Bcin03g08650,Bcin02g08940,Bcin05g03460,Bcin03g00410,Bcin08g00290,Bcin13g04060,Bcin08g04310,Bcin01g06100,Bcin02g01420,Bcin09g05320,Bcin15g01990,Bcin11g01060,Bcin05g05140,Bcin07g06750
GO:0016042	lipid catabolic process	biological_process	0.28585	1	2	299	30	8354	1	Bcin02g00780	1	Bcin08g00290
GO:1901700	response to oxygen-containing compound	biological_process	0.28715	1	1	299	9	8354	0		1	Bcin04g06230
GO:0022607	cellular component assembly	biological_process	0.28831	1	11	299	247	8354	5	Bcin10g01200,Bcin13g02080,Bcin05g04200,Bcin14g02440,Bcin06g00150	6	Bcin13g05740,Bcin08g06190,Bcin01g04590,Bcin04g05270,Bcin01g09680,Bcin06g02530
GO:0030289	protein phosphatase 4 complex	cellular_component	0.28849	1	1	299	8	8354	0		1	Bcin02g05330
GO:0015399	primary active transmembrane transporter activity	molecular_function	0.29003	1	3	299	81	8354	2	Bcin13g00710,Bcin07g02220	1	Novel00799
GO:0000774	adenyl-nucleotide exchange factor activity	molecular_function	0.29198	1	1	299	8	8354	1	Bcin13g02080	0
GO:0006333	chromatin assembly or disassembly	biological_process	0.29254	1	1	299	10	8354	1	Bcin14g02440	0
GO:0043169	cation binding	molecular_function	0.29507	1	42	299	1148	8354	14	Bcin14g02510,Bcin12g00010,Bcin02g01260,Bcin01g10770,Bcin07g05430,Bcin08g04920,Bcin06g00650,Bcin05g01000,Bcin13g00010,Bcin01g10760,Bcin15g04780,Bcin11g01560,Bcin09g04620,Bcin01g11010	28	Bcin01g06100,Bcin02g01420,Bcin08g04310,Bcin13g04060,Bcin08g00290,Bcin03g00410,Bcin05g03460,Bcin07g06750,Bcin05g05140,Bcin11g01060,Bcin15g01990,Bcin09g05320,Bcin15g00890,Novel00272,Bcin01g11300,Bcin02g05330,Bcin01g00350,Bcin13g02000,Bcin10g04230,Bcin02g08940,Bcin03g08650,Bcin07g01120,Bcin15g05500,Novel00216,Bcin04g06250,Bcin01g03310,Bcin01g06620,Bcin02g08860
GO:0006164	purine nucleotide biosynthetic process	biological_process	0.29731	1	4	299	79	8354	2	Bcin15g02200,Bcin10g01200	2	Bcin08g00290,Bcin08g02880
GO:0004806	triglyceride lipase activity	molecular_function	0.29732	1	1	299	10	8354	0		1	Bcin08g00290
GO:0005929	cilium	cellular_component	0.29738	1	2	299	31	8354	1	Bcin10g01200	1	Bcin04g05270
GO:0006754	ATP biosynthetic process	biological_process	0.2977	1	3	299	54	8354	2	Bcin15g02200,Bcin10g01200	1	Bcin08g02880
GO:0009142	nucleoside triphosphate biosynthetic process	biological_process	0.2977	1	3	299	54	8354	2	Bcin10g01200,Bcin15g02200	1	Bcin08g02880
GO:0009144	purine nucleoside triphosphate metabolic process	biological_process	0.2977	1	3	299	54	8354	2	Bcin10g01200,Bcin15g02200	1	Bcin08g02880
GO:0009145	purine nucleoside triphosphate biosynthetic process	biological_process	0.2977	1	3	299	54	8354	2	Bcin10g01200,Bcin15g02200	1	Bcin08g02880
GO:0009199	ribonucleoside triphosphate metabolic process	biological_process	0.2977	1	3	299	54	8354	2	Bcin15g02200,Bcin10g01200	1	Bcin08g02880
GO:0009201	ribonucleoside triphosphate biosynthetic process	biological_process	0.2977	1	3	299	54	8354	2	Bcin10g01200,Bcin15g02200	1	Bcin08g02880
GO:0009205	purine ribonucleoside triphosphate metabolic process	biological_process	0.2977	1	3	299	54	8354	2	Bcin10g01200,Bcin15g02200	1	Bcin08g02880
GO:0009206	purine ribonucleoside triphosphate biosynthetic process	biological_process	0.2977	1	3	299	54	8354	2	Bcin15g02200,Bcin10g01200	1	Bcin08g02880
GO:0044764	multi-organism cellular process	biological_process	0.2983	1	3	299	54	8354	3	Bcin02g01260,Bcin12g00930,Bcin08g01070	0
GO:0000077	DNA damage checkpoint	biological_process	0.30018	1	1	299	9	8354	0		1	Bcin01g09420
GO:0031570	DNA integrity checkpoint	biological_process	0.30018	1	1	299	9	8354	0		1	Bcin01g09420
GO:0030261	chromosome condensation	biological_process	0.3032	1	1	299	9	8354	0		1	Bcin02g09050
GO:0008643	carbohydrate transport	biological_process	0.30377	1	2	299	31	8354	2	Bcin07g04450,Bcin03g04690	0
GO:0034508	centromere complex assembly	biological_process	0.30464	1	2	299	29	8354	2	Bcin14g02440,Bcin06g00150	0
GO:0004673	protein histidine kinase activity	molecular_function	0.30543	1	2	299	44	8354	1	Bcin07g04230	1	Bcin01g05930
GO:0016775	phosphotransferase activity, nitrogenous group as acceptor	molecular_function	0.30543	1	2	299	44	8354	1	Bcin07g04230	1	Bcin01g05930
GO:0005976	polysaccharide metabolic process	biological_process	0.3062	1	3	299	52	8354	1	Novel00058	2	Bcin15g01990,Bcin06g00490
GO:0019748	secondary metabolic process	biological_process	0.30625	1	4	299	72	8354	1	Bcin13g01140	3	Bcin12g06100,Bcin16g01800,Bcin16g01810
GO:0005375	copper ion transmembrane transporter activity	molecular_function	0.30664	1	1	299	10	8354	0		1	Bcin01g07080
GO:0035434	copper ion transmembrane transport	biological_process	0.30664	1	1	299	10	8354	0		1	Bcin01g07080
GO:0044000	movement in host	biological_process	0.30723	1	1	299	10	8354	0		1	Bcin14g04900
GO:0046739	transport of virus in multicellular host	biological_process	0.30723	1	1	299	10	8354	0		1	Bcin14g04900
GO:0046740	transport of virus in host, cell to cell	biological_process	0.30723	1	1	299	10	8354	0		1	Bcin14g04900
GO:1902586	multi-organism intercellular transport	biological_process	0.30723	1	1	299	10	8354	0		1	Bcin14g04900
GO:0033227	dsRNA transport	biological_process	0.30943	1	1	299	9	8354	0		1	Bcin09g04520
GO:0051032	nucleic acid transmembrane transporter activity	molecular_function	0.30943	1	1	299	9	8354	0		1	Bcin09g04520
GO:0051033	RNA transmembrane transporter activity	molecular_function	0.30943	1	1	299	9	8354	0		1	Bcin09g04520
GO:0006071	glycerol metabolic process	biological_process	0.30945	1	1	299	10	8354	1	Bcin07g04230	0
GO:0019400	alditol metabolic process	biological_process	0.30945	1	1	299	10	8354	1	Bcin07g04230	0
GO:0005737	cytoplasm	cellular_component	0.30989	1	26	299	679	8354	8	Bcin01g04900,Bcin03g01290,Bcin07g02940,Bcin03g01270,Bcin06g01170,Bcin10g01200,Bcin05g04200,Bcin15g02200	18	Bcin02g08860,Bcin02g09050,Bcin06g02530,Bcin12g05380,Bcin01g04590,Bcin05g00630,Bcin10g00380,Bcin15g05500,Bcin03g00410,Bcin08g02880,Bcin01g04060,Bcin13g04060,Bcin04g05270,Bcin01g00350,Bcin01g11300,Bcin01g06100,Bcin13g05740,Bcin08g06190
GO:0099023	vesicle tethering complex	cellular_component	0.31055	1	2	299	32	8354	2	Bcin07g02940,Bcin06g01170	0
GO:0004312	fatty acid synthase activity	molecular_function	0.31059	1	1	299	13	8354	0		1	Bcin08g00290
GO:0051172	negative regulation of nitrogen compound metabolic process	biological_process	0.31079	1	2	299	33	8354	1	Bcin02g01260	1	Bcin07g01090
GO:0016684	oxidoreductase activity, acting on peroxide as acceptor	molecular_function	0.31216	1	2	299	27	8354	2	Bcin06g04520,Bcin13g05720	0
GO:0004864	protein phosphatase inhibitor activity	molecular_function	0.3129	1	1	299	11	8354	0		1	Bcin04g06230
GO:0019212	phosphatase inhibitor activity	molecular_function	0.3129	1	1	299	11	8354	0		1	Bcin04g06230
GO:0120025	plasma membrane bounded cell projection	cellular_component	0.31408	1	2	299	32	8354	1	Bcin10g01200	1	Bcin04g05270
GO:0019208	phosphatase regulator activity	molecular_function	0.31437	1	2	299	31	8354	0		2	Bcin02g05330,Bcin04g06230
GO:0009119	ribonucleoside metabolic process	biological_process	0.3145	1	1	299	10	8354	0		1	Bcin01g06100
GO:0004867	serine-type endopeptidase inhibitor activity	molecular_function	0.31571	1	1	299	11	8354	0		1	Bcin01g01760
GO:0044406	adhesion of symbiont to host	biological_process	0.31592	1	1	299	10	8354	0		1	Novel00672
GO:0016569	covalent chromatin modification	biological_process	0.31708	1	2	299	40	8354	1	Bcin10g01200	1	Bcin03g00400
GO:0016570	histone modification	biological_process	0.31708	1	2	299	40	8354	1	Bcin10g01200	1	Bcin03g00400
GO:0044403	symbiotic process	biological_process	0.3171	1	11	299	284	8354	3	Bcin15g02200,Bcin08g01070,Bcin08g00270	8	Bcin09g03070,Bcin05g05140,Bcin14g04900,Bcin01g04590,Bcin03g06320,Bcin15g03860,Novel00672,Bcin12g01880
GO:0072330	monocarboxylic acid biosynthetic process	biological_process	0.31852	1	2	299	33	8354	0		2	Bcin08g00290,Bcin10g00380
GO:1901135	carbohydrate derivative metabolic process	biological_process	0.31899	1	11	299	259	8354	4	Bcin03g06440,Bcin10g01200,Bcin15g02200,Bcin13g02080	7	Bcin08g02880,Bcin08g00290,Bcin14g02740,Bcin14g03770,Bcin01g00360,Bcin01g06100,Bcin08g04320
GO:1901606	alpha-amino acid catabolic process	biological_process	0.31927	1	1	299	11	8354	0		1	Bcin11g01050
GO:0006950	response to stress	biological_process	0.32019	1	15	299	397	8354	4	Bcin13g02080,Bcin02g03090,Bcin08g01070,Bcin07g06640	11	Bcin01g09410,Bcin16g01700,Bcin16g02550,Bcin08g03040,Bcin01g03310,Bcin05g03310,Bcin14g04900,Bcin08g06010,Bcin01g06090,Bcin01g09420,Bcin11g04410
GO:0051180	vitamin transport	biological_process	0.32031	1	1	299	10	8354	0		1	Bcin01g03920
GO:0090482	vitamin transmembrane transporter activity	molecular_function	0.32031	1	1	299	10	8354	0		1	Bcin01g03920
GO:0006072	glycerol-3-phosphate metabolic process	biological_process	0.32066	1	1	299	11	8354	0		1	Bcin01g00360
GO:0046168	glycerol-3-phosphate catabolic process	biological_process	0.32066	1	1	299	11	8354	0		1	Bcin01g00360
GO:0052646	alditol phosphate metabolic process	biological_process	0.32066	1	1	299	11	8354	0		1	Bcin01g00360
GO:0009141	nucleoside triphosphate metabolic process	biological_process	0.32239	1	3	299	56	8354	2	Bcin10g01200,Bcin15g02200	1	Bcin08g02880
GO:0072522	purine-containing compound biosynthetic process	biological_process	0.32455	1	4	299	82	8354	2	Bcin15g02200,Bcin10g01200	2	Bcin08g02880,Bcin08g00290
GO:0000276	mitochondrial proton-transporting ATP synthase complex, coupling factor F(o)	cellular_component	0.32613	1	2	299	32	8354	1	Bcin15g02200	1	Bcin08g02880
GO:0016706	2-oxoglutarate-dependent dioxygenase activity	molecular_function	0.32682	1	1	299	11	8354	0		1	Bcin03g04460
GO:0006790	sulfur compound metabolic process	biological_process	0.32689	1	3	299	53	8354	1	Bcin13g02080	2	Bcin13g03660,Bcin02g07720
GO:0006303	double-strand break repair via nonhomologous end joining	biological_process	0.32819	1	1	299	14	8354	0		1	Bcin16g02550
GO:0006403	RNA localization	biological_process	0.32893	1	2	299	32	8354	1	Bcin15g01960	1	Bcin09g04520
GO:0050657	nucleic acid transport	biological_process	0.32893	1	2	299	32	8354	1	Bcin15g01960	1	Bcin09g04520
GO:0050658	RNA transport	biological_process	0.32893	1	2	299	32	8354	1	Bcin15g01960	1	Bcin09g04520
GO:0051236	establishment of RNA localization	biological_process	0.32893	1	2	299	32	8354	1	Bcin15g01960	1	Bcin09g04520
GO:0033365	protein localization to organelle	biological_process	0.33119	1	5	299	111	8354	2	Bcin05g04200,Bcin01g08160	3	Bcin01g00350,Bcin10g00380,Bcin11g04410
GO:0019064	fusion of virus membrane with host plasma membrane	biological_process	0.33202	1	1	299	13	8354	1	Bcin08g01070	0
GO:0039663	membrane fusion involved in viral entry into host cell	biological_process	0.33202	1	1	299	13	8354	1	Bcin08g01070	0
GO:0044800	multi-organism membrane fusion	biological_process	0.33202	1	1	299	13	8354	1	Bcin08g01070	0
GO:0044803	multi-organism membrane organization	biological_process	0.33202	1	1	299	13	8354	1	Bcin08g01070	0
GO:0000145	exocyst	cellular_component	0.33289	1	1	299	15	8354	1	Bcin07g02940	0
GO:0016051	carbohydrate biosynthetic process	biological_process	0.33451	1	3	299	62	8354	0		3	Bcin03g06320,Bcin08g04320,Bcin09g03070
GO:0016278	lysine N-methyltransferase activity	molecular_function	0.33459	1	1	299	12	8354	0		1	Bcin01g06620
GO:0016279	protein-lysine N-methyltransferase activity	molecular_function	0.33459	1	1	299	12	8354	0		1	Bcin01g06620
GO:0018024	histone-lysine N-methyltransferase activity	molecular_function	0.33459	1	1	299	12	8354	0		1	Bcin01g06620
GO:0042054	histone methyltransferase activity	molecular_function	0.33459	1	1	299	12	8354	0		1	Bcin01g06620
GO:0051213	dioxygenase activity	molecular_function	0.33541	1	2	299	31	8354	0		2	Bcin03g04460,Bcin11g01050
GO:0042995	cell projection	cellular_component	0.33595	1	3	299	61	8354	2	Bcin10g01200,Bcin01g08160	1	Bcin04g05270
GO:0070887	cellular response to chemical stimulus	biological_process	0.33614	1	2	299	32	8354	0		2	Bcin04g06230,Bcin01g09410
GO:0007283	spermatogenesis	biological_process	0.33646	1	1	299	11	8354	0		1	Bcin15g01910
GO:0048232	male gamete generation	biological_process	0.33646	1	1	299	11	8354	0		1	Bcin15g01910
GO:0005743	mitochondrial inner membrane	cellular_component	0.337	1	5	299	121	8354	2	Bcin03g01290,Bcin15g02200	3	Bcin12g05380,Bcin06g02530,Bcin08g02880
GO:0007010	cytoskeleton organization	biological_process	0.33724	1	4	299	90	8354	2	Bcin05g04200,Bcin10g01200	2	Bcin10g04180,Bcin01g04590
GO:0042803	protein homodimerization activity	molecular_function	0.33734	1	2	299	34	8354	1	Bcin13g02080	1	Bcin16g00450
GO:0015934	large ribosomal subunit	cellular_component	0.33836	1	1	299	13	8354	1	Bcin11g03330	0
GO:0019439	aromatic compound catabolic process	biological_process	0.33845	1	3	299	57	8354	1	Bcin02g00780	2	Bcin01g06100,Bcin11g01050
GO:0006040	amino sugar metabolic process	biological_process	0.339	1	1	299	13	8354	0		1	Bcin14g03770
GO:0098800	inner mitochondrial membrane protein complex	cellular_component	0.33953	1	4	299	93	8354	2	Bcin15g02200,Bcin03g01290	2	Bcin08g02880,Bcin12g05380
GO:0031324	negative regulation of cellular metabolic process	biological_process	0.34088	1	2	299	35	8354	1	Bcin02g01260	1	Bcin07g01090
GO:0016758	transferase activity, transferring hexosyl groups	molecular_function	0.34125	1	4	299	94	8354	1	Bcin07g04570	3	Bcin06g00460,Bcin08g04320,Novel00272
GO:0019048	modulation by virus of host process	biological_process	0.34248	1	2	299	41	8354	2	Bcin08g00270,Bcin08g01070	0
GO:0035821	modulation of process of other organism	biological_process	0.34248	1	2	299	41	8354	2	Bcin08g01070,Bcin08g00270	0
GO:0044003	modulation by symbiont of host process	biological_process	0.34248	1	2	299	41	8354	2	Bcin08g01070,Bcin08g00270	0
GO:0051817	modulation of process of other organism involved in symbiotic interaction	biological_process	0.34248	1	2	299	41	8354	2	Bcin08g00270,Bcin08g01070	0
GO:0008287	protein serine/threonine phosphatase complex	cellular_component	0.34301	1	1	299	11	8354	0		1	Bcin02g05330
GO:1903293	phosphatase complex	cellular_component	0.34301	1	1	299	11	8354	0		1	Bcin02g05330
GO:0002098	tRNA wobble uridine modification	biological_process	0.34675	1	1	299	12	8354	0		1	Bcin16g02050
GO:0051087	chaperone binding	molecular_function	0.34741	1	1	299	10	8354	1	Bcin13g02080	0
GO:0006897	endocytosis	biological_process	0.3481	1	1	299	11	8354	1	Bcin12g00900	0
GO:0050151	oleate hydratase activity	molecular_function	0.34878	1	1	299	11	8354	0		1	Bcin13g04060
GO:0033013	tetrapyrrole metabolic process	biological_process	0.34883	1	3	299	58	8354	2	Bcin02g00780,Bcin10g01200	1	Bcin02g02580
GO:0071103	DNA conformation change	biological_process	0.34964	1	2	299	38	8354	1	Bcin14g02440	1	Bcin02g09050
GO:0071702	organic substance transport	biological_process	0.34978	1	17	299	455	8354	7	Bcin03g01280,Bcin03g01290,Bcin07g04450,Bcin01g08160,Bcin15g01960,Bcin03g04690,Bcin01g10390	10	Bcin11g04410,Bcin10g00380,Bcin01g05190,Bcin01g04590,Bcin01g03280,Bcin02g08860,Bcin01g00350,Bcin05g04010,Bcin09g04520,Bcin01g03920
GO:0004402	histone acetyltransferase activity	molecular_function	0.35058	1	1	299	14	8354	0		1	Bcin03g00400
GO:0034212	peptide N-acetyltransferase activity	molecular_function	0.35058	1	1	299	14	8354	0		1	Bcin03g00400
GO:0061733	peptide-lysine-N-acetyltransferase activity	molecular_function	0.35058	1	1	299	14	8354	0		1	Bcin03g00400
GO:0140352	export from cell	biological_process	0.3509	1	3	299	68	8354	3	Bcin07g02940,Bcin03g01290,Bcin06g06670	0
GO:0019054	modulation by virus of host cellular process	biological_process	0.35115	1	1	299	12	8354	1	Bcin08g01070	0
GO:0044068	modulation by symbiont of host cellular process	biological_process	0.35115	1	1	299	12	8354	1	Bcin08g01070	0
GO:0008171	O-methyltransferase activity	molecular_function	0.35382	1	3	299	51	8354	3	Bcin07g06640,Bcin14g05480,Bcin16g03360	0
GO:0042398	cellular modified amino acid biosynthetic process	biological_process	0.35413	1	1	299	12	8354	0		1	Bcin02g07720
GO:0005267	potassium channel activity	molecular_function	0.35542	1	1	299	15	8354	1	Bcin09g06230	0
GO:0008023	transcription elongation factor complex	cellular_component	0.35548	1	1	299	14	8354	1	Bcin10g01200	0
GO:0030203	glycosaminoglycan metabolic process	biological_process	0.35629	1	1	299	11	8354	0		1	Bcin14g03770
GO:0010605	negative regulation of macromolecule metabolic process	biological_process	0.35667	1	3	299	65	8354	2	Bcin02g01260,Bcin08g00270	1	Bcin07g01090
GO:0000726	non-recombinational repair	biological_process	0.35826	1	1	299	15	8354	0		1	Bcin16g02550
GO:0015718	monocarboxylic acid transport	biological_process	0.35843	1	1	299	12	8354	0		1	Bcin01g04590
GO:0070925	organelle assembly	biological_process	0.35911	1	3	299	57	8354	1	Bcin10g01200	2	Bcin04g05270,Bcin01g04590
GO:0051701	interaction with host	biological_process	0.36009	1	4	299	92	8354	2	Bcin08g00270,Bcin08g01070	2	Bcin01g04590,Bcin14g04900
GO:0032870	cellular response to hormone stimulus	biological_process	0.36223	1	1	299	12	8354	0		1	Bcin04g06230
GO:0061024	membrane organization	biological_process	0.36599	1	3	299	59	8354	2	Bcin08g01070,Bcin03g01290	1	Bcin12g05380
GO:0000921	septin ring assembly	biological_process	0.36751	1	1	299	12	8354	0		1	Bcin01g04590
GO:0005940	septin ring	cellular_component	0.36751	1	1	299	12	8354	0		1	Bcin01g04590
GO:0031106	septin ring organization	biological_process	0.36751	1	1	299	12	8354	0		1	Bcin01g04590
GO:0032156	septin cytoskeleton	cellular_component	0.36751	1	1	299	12	8354	0		1	Bcin01g04590
GO:0032185	septin cytoskeleton organization	biological_process	0.36751	1	1	299	12	8354	0		1	Bcin01g04590
GO:0032801	receptor catabolic process	biological_process	0.36831	1	1	299	12	8354	0		1	Bcin01g04590
GO:0031967	organelle envelope	cellular_component	0.36837	1	7	299	176	8354	3	Bcin01g04900,Bcin15g02200,Bcin03g01290	4	Bcin08g02880,Bcin06g02530,Bcin01g11300,Bcin12g05380
GO:0009892	negative regulation of metabolic process	biological_process	0.36898	1	3	299	66	8354	2	Bcin02g01260,Bcin08g00270	1	Bcin07g01090
GO:0003729	mRNA binding	molecular_function	0.36904	1	1	299	15	8354	1	Bcin06g01490	0
GO:0009063	cellular amino acid catabolic process	biological_process	0.37067	1	1	299	14	8354	0		1	Bcin11g01050
GO:0065003	protein-containing complex assembly	biological_process	0.37246	1	8	299	188	8354	4	Bcin06g00150,Bcin10g01200,Bcin13g02080,Bcin14g02440	4	Bcin01g04590,Bcin01g09680,Bcin06g02530,Bcin13g05740
GO:1902495	transmembrane transporter complex	cellular_component	0.37282	1	1	299	17	8354	0		1	Bcin06g02530
GO:1990351	transporter complex	cellular_component	0.37282	1	1	299	17	8354	0		1	Bcin06g02530
GO:0065004	protein-DNA complex assembly	biological_process	0.37285	1	2	299	35	8354	2	Bcin06g00150,Bcin14g02440	0
GO:0098798	mitochondrial protein complex	cellular_component	0.37288	1	5	299	121	8354	3	Bcin01g04900,Bcin03g01290,Bcin15g02200	2	Bcin08g02880,Bcin12g05380
GO:1901361	organic cyclic compound catabolic process	biological_process	0.37337	1	3	299	60	8354	1	Bcin02g00780	2	Bcin01g06100,Bcin11g01050
GO:0003724	RNA helicase activity	molecular_function	0.37421	1	3	299	78	8354	0		3	Bcin01g06090,Bcin11g04410,Bcin10g03910
GO:0008380	RNA splicing	biological_process	0.3783	1	3	299	64	8354	2	Bcin15g01960,Bcin10g01200	1	Bcin01g06100
GO:0015996	chlorophyll catabolic process	biological_process	0.37882	1	1	299	11	8354	1	Bcin02g00780	0
GO:0046149	pigment catabolic process	biological_process	0.37882	1	1	299	11	8354	1	Bcin02g00780	0
GO:0047746	chlorophyllase activity	molecular_function	0.37882	1	1	299	11	8354	1	Bcin02g00780	0
GO:0012507	ER to Golgi transport vesicle membrane	cellular_component	0.37894	1	1	299	13	8354	0		1	Bcin02g08860
GO:0030127	COPII vesicle coat	cellular_component	0.37894	1	1	299	13	8354	0		1	Bcin02g08860
GO:0030134	COPII-coated ER to Golgi transport vesicle	cellular_component	0.37894	1	1	299	13	8354	0		1	Bcin02g08860
GO:0004866	endopeptidase inhibitor activity	molecular_function	0.37958	1	1	299	14	8354	0		1	Bcin01g01760
GO:0061135	endopeptidase regulator activity	molecular_function	0.37958	1	1	299	14	8354	0		1	Bcin01g01760
GO:0022884	macromolecule transmembrane transporter activity	molecular_function	0.37988	1	1	299	12	8354	0		1	Bcin09g04520
GO:0006613	cotranslational protein targeting to membrane	biological_process	0.38032	1	2	299	41	8354	0		2	Bcin10g00380,Bcin11g04410
GO:0006614	SRP-dependent cotranslational protein targeting to membrane	biological_process	0.38032	1	2	299	41	8354	0		2	Bcin10g00380,Bcin11g04410
GO:0016667	oxidoreductase activity, acting on a sulfur group of donors	molecular_function	0.38082	1	2	299	33	8354	1	Bcin15g01960	1	Bcin09g03070
GO:0016881	acid-amino acid ligase activity	molecular_function	0.38296	1	1	299	16	8354	0		1	Bcin02g07720
GO:0071973	bacterial-type flagellum-dependent cell motility	biological_process	0.38451	1	1	299	16	8354	1	Bcin14g03030	0
GO:0045892	negative regulation of transcription, DNA-templated	biological_process	0.38478	1	1	299	14	8354	0		1	Bcin07g01090
GO:1902679	negative regulation of RNA biosynthetic process	biological_process	0.38478	1	1	299	14	8354	0		1	Bcin07g01090
GO:1903507	negative regulation of nucleic acid-templated transcription	biological_process	0.38478	1	1	299	14	8354	0		1	Bcin07g01090
GO:0070085	glycosylation	biological_process	0.38607	1	3	299	66	8354	1	Bcin07g04570	2	Bcin14g02740,Bcin06g00460
GO:0043207	response to external biotic stimulus	biological_process	0.38665	1	4	299	102	8354	2	Bcin02g03090,Bcin08g01070	2	Bcin08g03040,Bcin16g01700
GO:0051707	response to other organism	biological_process	0.38665	1	4	299	102	8354	2	Bcin08g01070,Bcin02g03090	2	Bcin08g03040,Bcin16g01700
GO:0072524	pyridine-containing compound metabolic process	biological_process	0.38798	1	1	299	13	8354	0		1	Bcin07g02370
GO:0072525	pyridine-containing compound biosynthetic process	biological_process	0.38798	1	1	299	13	8354	0		1	Bcin07g02370
GO:0009117	nucleotide metabolic process	biological_process	0.3897	1	5	299	114	8354	3	Bcin15g02200,Bcin10g01200,Bcin13g02080	2	Bcin08g02880,Bcin08g00290
GO:0071495	cellular response to endogenous stimulus	biological_process	0.39078	1	1	299	13	8354	0		1	Bcin04g06230
GO:0006869	lipid transport	biological_process	0.39083	1	2	299	40	8354	1	Bcin03g01280	1	Bcin01g04590
GO:0033865	nucleoside bisphosphate metabolic process	biological_process	0.39165	1	1	299	13	8354	1	Bcin13g02080	0
GO:0033875	ribonucleoside bisphosphate metabolic process	biological_process	0.39165	1	1	299	13	8354	1	Bcin13g02080	0
GO:0034032	purine nucleoside bisphosphate metabolic process	biological_process	0.39165	1	1	299	13	8354	1	Bcin13g02080	0
GO:0006417	regulation of translation	biological_process	0.39216	1	1	299	14	8354	1	Bcin02g01260	0
GO:0034248	regulation of cellular amide metabolic process	biological_process	0.39216	1	1	299	14	8354	1	Bcin02g01260	0
GO:0005488	binding	molecular_function	0.3936	1	146	299	4238	8354	55	Bcin07g02940,Bcin03g01290,Bcin01g10760,Bcin13g02080,Bcin15g04780,Bcin07g02220,Bcin10g01200,Bcin01g04900,Bcin06g06520,Novel00058,Bcin14g04580,Bcin11g06310,Bcin10g00230,Bcin15g00100,Bcin01g10770,Bcin07g05430,Bcin02g01260,Bcin08g04910,Bcin03g04540,Bcin05g01000,Bcin06g01490,Bcin03g01280,Bcin13g00010,Bcin07g00010,Bcin11g02050,Bcin13g05720,Bcin11g01560,Bcin08g00410,Bcin13g00710,Bcin05g05740,Bcin13g0310…	91	Bcin16g01810,Bcin08g04310,Bcin08g02190,Bcin10g04180,Bcin15g01990,Bcin14g02740,Bcin01g11300,Bcin10g04190,Bcin10g04230,Bcin08g03110,Bcin01g03920,Bcin09g04520,Bcin10g00380,Bcin02g08940,Bcin09g01150,Bcin15g05500,Bcin10g04800,Bcin15g01540,Bcin02g08860,Bcin12g05380,Bcin14g01340,Bcin03g01330,Bcin08g02880,Bcin03g00410,Bcin08g00290,Bcin13g04060,Bcin07g04260,Bcin01g06090,Bcin07g06750,Bcin01g06970,Bcin09g07…
GO:0006664	glycolipid metabolic process	biological_process	0.39373	1	2	299	37	8354	1	Bcin03g06440	1	Bcin08g04320
GO:0009247	glycolipid biosynthetic process	biological_process	0.39373	1	2	299	37	8354	1	Bcin03g06440	1	Bcin08g04320
GO:0046467	membrane lipid biosynthetic process	biological_process	0.39373	1	2	299	37	8354	1	Bcin03g06440	1	Bcin08g04320
GO:0000160	phosphorelay signal transduction system	biological_process	0.39451	1	2	299	52	8354	1	Bcin07g04230	1	Bcin01g05930
GO:0099081	supramolecular polymer	cellular_component	0.3947	1	1	299	13	8354	0		1	Bcin02g02580
GO:0099512	supramolecular fiber	cellular_component	0.3947	1	1	299	13	8354	0		1	Bcin02g02580
GO:0005730	nucleolus	cellular_component	0.39484	1	2	299	37	8354	1	Bcin10g01200	1	Bcin01g06100
GO:0051253	negative regulation of RNA metabolic process	biological_process	0.39496	1	1	299	15	8354	0		1	Bcin07g01090
GO:0017119	Golgi transport complex	cellular_component	0.39498	1	1	299	12	8354	1	Bcin06g01170	0
GO:0051258	protein polymerization	biological_process	0.39635	1	2	299	37	8354	2	Bcin13g02080,Bcin10g01200	0
GO:0044281	small molecule metabolic process	biological_process	0.3969	1	21	299	529	8354	9	Bcin03g01270,Bcin10g01200,Bcin08g04910,Bcin07g04230,Bcin11g06310,Bcin13g02080,Bcin05g04200,Bcin15g02200,Bcin07g00010	12	Bcin10g00380,Bcin01g00360,Bcin08g02190,Bcin15g03860,Bcin07g02370,Bcin13g03660,Bcin12g02330,Bcin01g06100,Bcin08g02880,Bcin08g00290,Bcin11g01050,Bcin13g04060
GO:0051276	chromosome organization	biological_process	0.39978	1	7	299	187	8354	3	Bcin14g02440,Bcin06g00150,Bcin10g01200	4	Bcin02g09050,Bcin03g00400,Bcin01g06090,Bcin11g04410
GO:0072594	establishment of protein localization to organelle	biological_process	0.40093	1	4	299	96	8354	1	Bcin01g08160	3	Bcin11g04410,Bcin01g00350,Bcin10g00380
GO:0015886	heme transport	biological_process	0.40096	1	1	299	16	8354	0		1	Bcin01g03280
GO:1901678	iron coordination entity transport	biological_process	0.40096	1	1	299	16	8354	0		1	Bcin01g03280
GO:0006475	internal protein amino acid acetylation	biological_process	0.40278	1	1	299	15	8354	0		1	Bcin03g00400
GO:0016573	histone acetylation	biological_process	0.40278	1	1	299	15	8354	0		1	Bcin03g00400
GO:0018393	internal peptidyl-lysine acetylation	biological_process	0.40278	1	1	299	15	8354	0		1	Bcin03g00400
GO:0018394	peptidyl-lysine acetylation	biological_process	0.40278	1	1	299	15	8354	0		1	Bcin03g00400
GO:0008509	anion transmembrane transporter activity	molecular_function	0.40339	1	2	299	41	8354	0		2	Bcin01g05190,Bcin01g03920
GO:0006779	porphyrin-containing compound biosynthetic process	biological_process	0.4041	1	1	299	17	8354	0		1	Bcin02g02580
GO:0006787	porphyrin-containing compound catabolic process	biological_process	0.40569	1	1	299	12	8354	1	Bcin02g00780	0
GO:0033015	tetrapyrrole catabolic process	biological_process	0.40569	1	1	299	12	8354	1	Bcin02g00780	0
GO:0006753	nucleoside phosphate metabolic process	biological_process	0.40757	1	5	299	116	8354	3	Bcin10g01200,Bcin15g02200,Bcin13g02080	2	Bcin08g02880,Bcin08g00290
GO:0005753	mitochondrial proton-transporting ATP synthase complex	cellular_component	0.40824	1	2	299	41	8354	1	Bcin15g02200	1	Bcin08g02880
GO:0051704	multi-organism process	biological_process	0.40832	1	5	299	122	8354	3	Bcin02g01260,Bcin12g00930,Bcin08g01070	2	Bcin14g04900,Bcin15g01910
GO:0043112	receptor metabolic process	biological_process	0.40968	1	1	299	14	8354	0		1	Bcin01g04590
GO:0010608	posttranscriptional regulation of gene expression	biological_process	0.4114	1	1	299	16	8354	1	Bcin02g01260	0
GO:0030414	peptidase inhibitor activity	molecular_function	0.4127	1	1	299	17	8354	0		1	Bcin01g01760
GO:0061134	peptidase regulator activity	molecular_function	0.4127	1	1	299	17	8354	0		1	Bcin01g01760
GO:0008061	chitin binding	molecular_function	0.41497	1	1	299	17	8354	0		1	Bcin03g05710
GO:0010876	lipid localization	biological_process	0.4224	1	2	299	42	8354	1	Bcin03g01280	1	Bcin01g04590
GO:0055086	nucleobase-containing small molecule metabolic process	biological_process	0.4231	1	6	299	144	8354	3	Bcin10g01200,Bcin15g02200,Bcin13g02080	3	Bcin01g06100,Bcin08g02880,Bcin08g00290
GO:0016757	transferase activity, transferring glycosyl groups	molecular_function	0.42318	1	6	299	158	8354	1	Bcin07g04570	5	Bcin06g00460,Bcin08g04320,Novel00272,Bcin05g01530,Bcin09g01980
GO:0032269	negative regulation of cellular protein metabolic process	biological_process	0.42371	1	1	299	16	8354	1	Bcin02g01260	0
GO:0051248	negative regulation of protein metabolic process	biological_process	0.42371	1	1	299	16	8354	1	Bcin02g01260	0
GO:0016032	viral process	biological_process	0.4238	1	9	299	254	8354	3	Bcin15g02200,Bcin08g01070,Bcin08g00270	6	Bcin05g05140,Bcin14g04900,Bcin01g04590,Bcin15g03860,Novel00672,Bcin12g01880
GO:0031966	mitochondrial membrane	cellular_component	0.42539	1	6	299	158	8354	3	Bcin01g04900,Bcin15g02200,Bcin03g01290	3	Bcin08g02880,Bcin06g02530,Bcin12g05380
GO:0016409	palmitoyltransferase activity	molecular_function	0.42645	1	1	299	16	8354	0		1	Bcin16g00450
GO:0005664	nuclear origin of replication recognition complex	cellular_component	0.4276	1	1	299	13	8354	0		1	Bcin03g01330
GO:0001503	ossification	biological_process	0.42776	1	1	299	18	8354	1	Bcin10g01200	0
GO:0008064	regulation of actin polymerization or depolymerization	biological_process	0.42784	1	1	299	14	8354	1	Bcin10g01200	0
GO:0008154	actin polymerization or depolymerization	biological_process	0.42784	1	1	299	14	8354	1	Bcin10g01200	0
GO:0030041	actin filament polymerization	biological_process	0.42784	1	1	299	14	8354	1	Bcin10g01200	0
GO:0030832	regulation of actin filament length	biological_process	0.42784	1	1	299	14	8354	1	Bcin10g01200	0
GO:0030833	regulation of actin filament polymerization	biological_process	0.42784	1	1	299	14	8354	1	Bcin10g01200	0
GO:0032271	regulation of protein polymerization	biological_process	0.42784	1	1	299	14	8354	1	Bcin10g01200	0
GO:0032535	regulation of cellular component size	biological_process	0.42784	1	1	299	14	8354	1	Bcin10g01200	0
GO:0032956	regulation of actin cytoskeleton organization	biological_process	0.42784	1	1	299	14	8354	1	Bcin10g01200	0
GO:0032970	regulation of actin filament-based process	biological_process	0.42784	1	1	299	14	8354	1	Bcin10g01200	0
GO:0043254	regulation of protein-containing complex assembly	biological_process	0.42784	1	1	299	14	8354	1	Bcin10g01200	0
GO:0110053	regulation of actin filament organization	biological_process	0.42784	1	1	299	14	8354	1	Bcin10g01200	0
GO:1902903	regulation of supramolecular fiber organization	biological_process	0.42784	1	1	299	14	8354	1	Bcin10g01200	0
GO:0009968	negative regulation of signal transduction	biological_process	0.42817	1	1	299	19	8354	0		1	Novel00272
GO:0072528	pyrimidine-containing compound biosynthetic process	biological_process	0.42821	1	1	299	15	8354	0		1	Bcin13g03660
GO:0044409	entry into host	biological_process	0.42902	1	1	299	18	8354	1	Bcin08g01070	0
GO:0046718	viral entry into host cell	biological_process	0.42902	1	1	299	18	8354	1	Bcin08g01070	0
GO:0006612	protein targeting to membrane	biological_process	0.43226	1	2	299	45	8354	0		2	Bcin11g04410,Bcin10g00380
GO:0016053	organic acid biosynthetic process	biological_process	0.43235	1	5	299	115	8354	2	Bcin08g04910,Bcin11g06310	3	Bcin08g02190,Bcin08g00290,Bcin10g00380
GO:0046394	carboxylic acid biosynthetic process	biological_process	0.43235	1	5	299	115	8354	2	Bcin08g04910,Bcin11g06310	3	Bcin08g02190,Bcin10g00380,Bcin08g00290
GO:0030658	transport vesicle membrane	cellular_component	0.43254	1	1	299	18	8354	0		1	Bcin02g08860
GO:0017004	cytochrome complex assembly	biological_process	0.43495	1	2	299	43	8354	0		2	Bcin13g05740,Bcin06g02530
GO:0006820	anion transport	biological_process	0.4372	1	3	299	71	8354	0		3	Bcin01g05190,Bcin01g03920,Bcin01g04590
GO:0016701	oxidoreductase activity, acting on single donors with incorporation of molecular oxygen	molecular_function	0.43796	1	2	299	36	8354	1	Bcin03g02220	1	Bcin11g01050
GO:0006891	intra-Golgi vesicle-mediated transport	biological_process	0.43878	1	1	299	15	8354	1	Bcin06g01170	0
GO:0044423	virion part	cellular_component	0.43939	1	8	299	213	8354	2	Bcin10g01200,Bcin01g08160	6	Bcin05g05140,Bcin02g05330,Bcin13g05740,Bcin03g01330,Bcin01g06100,Bcin08g02880
GO:0006473	protein acetylation	biological_process	0.43968	1	1	299	18	8354	0		1	Bcin03g00400
GO:0043543	protein acylation	biological_process	0.43968	1	1	299	18	8354	0		1	Bcin03g00400
GO:0001664	G protein-coupled receptor binding	molecular_function	0.44124	1	1	299	16	8354	0		1	Bcin04g01800
GO:0046983	protein dimerization activity	molecular_function	0.44303	1	4	299	103	8354	1	Bcin13g02080	3	Bcin16g00450,Bcin01g04590,Bcin09g07090
GO:0016020	membrane	cellular_component	0.44356	1	69	299	1962	8354	31	Bcin07g02220,Bcin13g02080,Bcin16g03360,Bcin01g04900,Bcin10g01200,Bcin03g04690,Bcin07g04230,Bcin03g01290,Bcin11g01560,Bcin08g00270,Bcin06g06670,Bcin05g04770,Bcin01g10390,Bcin15g04790,Bcin12g00900,Bcin01g08160,Bcin15g02200,Bcin04g00160,Bcin07g04450,Bcin01g11010,Bcin12g00930,Bcin02g06660,Bcin13g00710,Bcin05g05740,Novel00131,Bcin08g02080,Bcin06g00150,Bcin03g01280,Bcin06g02130,Bcin02g01440,Bcin08g01070	38	Bcin09g04520,Bcin07g02830,Bcin01g03920,Bcin04g00780,Bcin01g11300,Novel00272,Bcin09g06120,Bcin12g06190,Bcin12g05380,Bcin02g08860,Bcin01g07080,Bcin05g04400,Bcin09g01980,Bcin01g09630,Bcin11g03820,Bcin01g04590,Bcin08g03040,Bcin06g02530,Bcin14g01410,Bcin14g03770,Bcin01g00360,Bcin10g00280,Bcin02g07720,Bcin08g04970,Bcin12g02330,Bcin13g04820,Bcin10g04970,Bcin01g09410,Novel00567,Bcin08g02880,Bcin06g03160,…
GO:0006575	cellular modified amino acid metabolic process	biological_process	0.44496	1	1	299	16	8354	0		1	Bcin02g07720
GO:0009165	nucleotide biosynthetic process	biological_process	0.4457	1	4	299	96	8354	2	Bcin15g02200,Bcin10g01200	2	Bcin08g02880,Bcin08g00290
GO:1901293	nucleoside phosphate biosynthetic process	biological_process	0.4457	1	4	299	96	8354	2	Bcin15g02200,Bcin10g01200	2	Bcin08g02880,Bcin08g00290
GO:0032940	secretion by cell	biological_process	0.4458	1	2	299	52	8354	2	Bcin07g02940,Bcin03g01290	0
GO:0006825	copper ion transport	biological_process	0.44679	1	1	299	15	8354	0		1	Bcin01g07080
GO:0030154	cell differentiation	biological_process	0.44753	1	2	299	49	8354	1	Bcin13g00710	1	Novel00567
GO:0048869	cellular developmental process	biological_process	0.44753	1	2	299	49	8354	1	Bcin13g00710	1	Novel00567
GO:0045934	negative regulation of nucleobase-containing compound metabolic process	biological_process	0.44793	1	1	299	17	8354	0		1	Bcin07g01090
GO:0048518	positive regulation of biological process	biological_process	0.44885	1	3	299	73	8354	0		3	Bcin03g00410,Bcin09g05320,Bcin01g04060
GO:0004521	endoribonuclease activity	molecular_function	0.44927	1	2	299	41	8354	1	Bcin09g02780	1	Novel00272
GO:0004520	endodeoxyribonuclease activity	molecular_function	0.45007	1	1	299	18	8354	1	Bcin07g06640	0
GO:0016888	endodeoxyribonuclease activity, producing 5-phosphomonoesters	molecular_function	0.45007	1	1	299	18	8354	1	Bcin07g06640	0
GO:0018580	nitronate monooxygenase activity	molecular_function	0.45009	1	1	299	14	8354	1	Bcin03g02220	0
GO:0010941	regulation of cell death	biological_process	0.45043	1	1	299	19	8354	0		1	Bcin01g04060
GO:0042981	regulation of apoptotic process	biological_process	0.45043	1	1	299	19	8354	0		1	Bcin01g04060
GO:0043067	regulation of programmed cell death	biological_process	0.45043	1	1	299	19	8354	0		1	Bcin01g04060
GO:0016776	phosphotransferase activity, phosphate group as acceptor	molecular_function	0.45343	1	1	299	17	8354	1	Bcin03g01270	0
GO:0010648	negative regulation of cell communication	biological_process	0.45366	1	1	299	20	8354	0		1	Novel00272
GO:0023057	negative regulation of signaling	biological_process	0.45366	1	1	299	20	8354	0		1	Novel00272
GO:0006605	protein targeting	biological_process	0.45493	1	3	299	72	8354	0		3	Bcin01g00350,Bcin10g00380,Bcin11g04410
GO:0008948	oxaloacetate decarboxylase activity	molecular_function	0.45639	1	1	299	16	8354	1	Bcin06g06670	0
GO:0035725	sodium ion transmembrane transport	biological_process	0.45639	1	1	299	16	8354	1	Bcin06g06670	0
GO:0036376	sodium ion export across plasma membrane	biological_process	0.45639	1	1	299	16	8354	1	Bcin06g06670	0
GO:0140115	export across plasma membrane	biological_process	0.45639	1	1	299	16	8354	1	Bcin06g06670	0
GO:0016054	organic acid catabolic process	biological_process	0.458	1	1	299	18	8354	0		1	Bcin11g01050
GO:0046395	carboxylic acid catabolic process	biological_process	0.458	1	1	299	18	8354	0		1	Bcin11g01050
GO:0042578	phosphoric ester hydrolase activity	molecular_function	0.45979	1	4	299	114	8354	0		4	Bcin11g04410,Bcin10g03910,Bcin07g00560,Bcin08g04310
GO:1990904	ribonucleoprotein complex	cellular_component	0.45983	1	4	299	99	8354	2	Bcin11g03330,Bcin10g01200	2	Bcin01g06100,Bcin10g00380
GO:0098662	inorganic cation transmembrane transport	biological_process	0.46091	1	6	299	152	8354	3	Bcin06g06670,Bcin10g01200,Bcin15g02200	3	Bcin01g07080,Bcin08g02880,Bcin07g02830
GO:0043565	sequence-specific DNA binding	molecular_function	0.46121	1	3	299	77	8354	1	Bcin14g05480	2	Bcin16g00450,Bcin01g06970
GO:0070070	proton-transporting V-type ATPase complex assembly	biological_process	0.46449	1	1	299	18	8354	0		1	Bcin01g09680
GO:0070072	vacuolar proton-transporting V-type ATPase complex assembly	biological_process	0.46449	1	1	299	18	8354	0		1	Bcin01g09680
GO:0043624	cellular protein complex disassembly	biological_process	0.46487	1	1	299	16	8354	1	Bcin10g01200	0
GO:0006022	aminoglycan metabolic process	biological_process	0.46525	1	1	299	18	8354	0		1	Bcin14g03770
GO:0022890	inorganic cation transmembrane transporter activity	molecular_function	0.46736	1	10	299	261	8354	4	Bcin10g01200,Bcin15g02200,Bcin06g06670,Bcin09g06230	6	Bcin09g06120,Bcin01g07080,Bcin01g04590,Bcin04g00780,Bcin08g02880,Bcin07g02830
GO:0098655	cation transmembrane transport	biological_process	0.46883	1	6	299	153	8354	3	Bcin10g01200,Bcin06g06670,Bcin15g02200	3	Bcin08g02880,Bcin01g07080,Bcin07g02830
GO:0018193	peptidyl-amino acid modification	biological_process	0.46981	1	2	299	43	8354	0		2	Bcin03g00410,Bcin03g00400
GO:0033014	tetrapyrrole biosynthetic process	biological_process	0.47347	1	2	299	46	8354	1	Bcin10g01200	1	Bcin02g02580
GO:0016703	oxidoreductase activity, acting on single donors with incorporation of molecular oxygen, incorporation of one atom of oxygen (internal monooxygenases or internal mixed function oxidases)	molecular_function	0.47472	1	1	299	15	8354	1	Bcin03g02220	0
GO:0019887	protein kinase regulator activity	molecular_function	0.47621	1	1	299	18	8354	1	Bcin06g07120	0
GO:0015994	chlorophyll metabolic process	biological_process	0.47668	1	1	299	17	8354	1	Bcin02g00780	0
GO:0098660	inorganic ion transmembrane transport	biological_process	0.47747	1	6	299	155	8354	3	Bcin15g02200,Bcin10g01200,Bcin06g06670	3	Bcin07g02830,Bcin08g02880,Bcin01g07080
GO:0007015	actin filament organization	biological_process	0.47794	1	1	299	16	8354	1	Bcin10g01200	0
GO:0097435	supramolecular fiber organization	biological_process	0.47794	1	1	299	16	8354	1	Bcin10g01200	0
GO:0009055	electron transfer activity	molecular_function	0.47818	1	4	299	96	8354	0		4	Bcin14g01410,Bcin09g03070,Bcin15g01990,Bcin12g06100
GO:0048585	negative regulation of response to stimulus	biological_process	0.47824	1	1	299	21	8354	0		1	Novel00272
GO:0000287	magnesium ion binding	molecular_function	0.47851	1	2	299	45	8354	0		2	Bcin08g04310,Bcin08g00290
GO:0043093	FtsZ-dependent cytokinesis	biological_process	0.48018	1	1	299	18	8354	0		1	Bcin08g06190
GO:0005740	mitochondrial envelope	cellular_component	0.48045	1	6	299	165	8354	3	Bcin01g04900,Bcin03g01290,Bcin15g02200	3	Bcin06g02530,Bcin08g02880,Bcin12g05380
GO:0019752	carboxylic acid metabolic process	biological_process	0.48174	1	12	299	309	8354	4	Bcin07g00010,Bcin08g04910,Bcin05g04200,Bcin11g06310	8	Bcin08g02190,Bcin01g00360,Bcin12g02330,Bcin10g00380,Bcin13g04060,Bcin15g03860,Bcin11g01050,Bcin08g00290
GO:0006812	cation transport	biological_process	0.4826	1	12	299	328	8354	5	Bcin06g06670,Bcin08g02080,Bcin15g02200,Bcin10g01200,Bcin07g00010	7	Bcin01g03280,Bcin04g00780,Bcin08g02880,Bcin10g04280,Bcin07g02830,Bcin01g07080,Bcin09g06120
GO:0043436	oxoacid metabolic process	biological_process	0.48325	1	12	299	310	8354	4	Bcin05g04200,Bcin11g06310,Bcin08g04910,Bcin07g00010	8	Bcin10g00380,Bcin12g02330,Bcin08g02190,Bcin01g00360,Bcin08g00290,Bcin13g04060,Bcin11g01050,Bcin15g03860
GO:0000075	cell cycle checkpoint	biological_process	0.48457	1	1	299	18	8354	0		1	Bcin01g09420
GO:0005798	Golgi-associated vesicle	cellular_component	0.48694	1	1	299	22	8354	0		1	Bcin02g08860
GO:0030120	vesicle coat	cellular_component	0.48694	1	1	299	22	8354	0		1	Bcin02g08860
GO:0030135	coated vesicle	cellular_component	0.48694	1	1	299	22	8354	0		1	Bcin02g08860
GO:0030659	cytoplasmic vesicle membrane	cellular_component	0.48694	1	1	299	22	8354	0		1	Bcin02g08860
GO:0030660	Golgi-associated vesicle membrane	cellular_component	0.48694	1	1	299	22	8354	0		1	Bcin02g08860
GO:0030662	coated vesicle membrane	cellular_component	0.48694	1	1	299	22	8354	0		1	Bcin02g08860
GO:0023052	signaling	biological_process	0.48724	1	12	299	380	8354	6	Bcin02g01260,Bcin01g10390,Bcin06g06520,Bcin10g01200,Bcin07g04230,Novel00131	6	Bcin09g05320,Bcin01g05930,Bcin10g00280,Bcin11g03820,Bcin04g06230,Novel00272
GO:0010639	negative regulation of organelle organization	biological_process	0.48909	1	1	299	20	8354	1	Bcin10g01200	0
GO:0016811	hydrolase activity, acting on carbon-nitrogen (but not peptide) bonds, in linear amides	molecular_function	0.49153	1	1	299	15	8354	0		1	Bcin07g02370
GO:0019013	viral nucleocapsid	cellular_component	0.49224	1	1	299	19	8354	1	Bcin10g01200	0
GO:0043244	regulation of protein-containing complex disassembly	biological_process	0.4925	1	1	299	18	8354	1	Bcin10g01200	0
GO:0006396	RNA processing	biological_process	0.49258	1	12	299	328	8354	6	Bcin12g00930,Bcin10g01200,Bcin09g05130,Bcin15g01960,Bcin06g01490,Bcin05g04800	6	Bcin01g06100,Bcin16g02050,Bcin10g03910,Bcin05g01530,Bcin01g11300,Bcin09g03070
GO:0043168	anion binding	molecular_function	0.49258	1	38	299	1181	8354	13	Bcin06g07580,Bcin15g00100,Bcin10g00230,Bcin16g05050,Bcin14g04580,Bcin05g04200,Bcin14g02650,Bcin07g00010,Bcin07g02220,Bcin13g00710,Bcin05g05740,Bcin06g07120,Bcin06g06520	25	Bcin05g05950,Bcin16g02550,Bcin13g04060,Bcin07g01500,Bcin03g00410,Bcin01g00360,Bcin14g03770,Bcin01g06090,Bcin15g03030,Bcin08g03040,Bcin10g03490,Bcin13g05870,Bcin06g02530,Bcin07g06680,Bcin07g00560,Bcin12g02330,Bcin10g03910,Bcin11g02640,Bcin09g04520,Bcin08g03110,Bcin13g05380,Bcin11g04410,Bcin15g03860,Bcin01g06620,Bcin10g04800
GO:0044391	ribosomal subunit	cellular_component	0.49301	1	1	299	20	8354	1	Bcin11g03330	0
GO:0051716	cellular response to stimulus	biological_process	0.49315	1	19	299	600	8354	6	Bcin01g10390,Novel00131,Bcin07g04230,Bcin07g06640,Bcin06g06520,Bcin10g01200	13	Bcin16g02550,Bcin05g03310,Bcin14g04900,Novel00272,Bcin11g03820,Bcin04g06230,Bcin01g09420,Bcin01g09410,Bcin01g05930,Bcin09g05320,Bcin10g00280,Bcin01g06090,Bcin11g04410
GO:0043486	histone exchange	biological_process	0.49364	1	1	299	16	8354	1	Bcin14g02440	0
GO:0006325	chromatin organization	biological_process	0.4937	1	3	299	80	8354	2	Bcin14g02440,Bcin10g01200	1	Bcin03g00400
GO:0005615	extracellular space	cellular_component	0.49412	1	2	299	47	8354	1	Bcin13g02080	1	Novel00646
GO:0006082	organic acid metabolic process	biological_process	0.4942	1	12	299	312	8354	4	Bcin11g06310,Bcin05g04200,Bcin08g04910,Bcin07g00010	8	Bcin10g00380,Bcin12g02330,Bcin01g00360,Bcin08g02190,Bcin08g00290,Bcin11g01050,Bcin15g03860,Bcin13g04060
GO:0042802	identical protein binding	molecular_function	0.49475	1	2	299	50	8354	1	Bcin13g02080	1	Bcin16g00450
GO:0031300	intrinsic component of organelle membrane	cellular_component	0.49658	1	3	299	71	8354	1	Bcin03g01290	2	Bcin12g05380,Bcin01g11300
GO:0031301	integral component of organelle membrane	cellular_component	0.49658	1	3	299	71	8354	1	Bcin03g01290	2	Bcin01g11300,Bcin12g05380
GO:0006887	exocytosis	biological_process	0.4977	1	1	299	24	8354	1	Bcin07g02940	0
GO:0090066	regulation of anatomical structure size	biological_process	0.49858	1	1	299	20	8354	1	Bcin10g01200	0
GO:0002097	tRNA wobble base modification	biological_process	0.50192	1	1	299	18	8354	0		1	Bcin16g02050
GO:0009235	cobalamin metabolic process	biological_process	0.50279	1	1	299	19	8354	1	Bcin10g01200	0
GO:0009236	cobalamin biosynthetic process	biological_process	0.50279	1	1	299	19	8354	1	Bcin10g01200	0
GO:1903509	liposaccharide metabolic process	biological_process	0.50401	1	2	299	46	8354	1	Bcin03g06440	1	Bcin08g04320
GO:0033644	host cell membrane	cellular_component	0.50442	1	1	299	20	8354	0		1	Bcin01g04590
GO:0019058	viral life cycle	biological_process	0.50462	1	5	299	143	8354	1	Bcin08g01070	4	Bcin05g05140,Bcin12g01880,Bcin01g04590,Novel00672
GO:0015931	nucleobase-containing compound transport	biological_process	0.50544	1	2	299	45	8354	1	Bcin15g01960	1	Bcin09g04520
GO:0018205	peptidyl-lysine modification	biological_process	0.50561	1	1	299	21	8354	0		1	Bcin03g00400
GO:0044085	cellular component biogenesis	biological_process	0.50697	1	12	299	318	8354	6	Bcin05g04200,Bcin14g02440,Bcin13g02080,Bcin10g01200,Bcin05g04800,Bcin06g00150	6	Bcin13g05740,Bcin08g06190,Bcin01g09680,Bcin06g02530,Bcin04g05270,Bcin01g04590
GO:0044087	regulation of cellular component biogenesis	biological_process	0.50858	1	1	299	19	8354	1	Bcin10g01200	0
GO:0071705	nitrogen compound transport	biological_process	0.50878	1	13	299	384	8354	4	Bcin03g01290,Bcin15g01960,Bcin01g10390,Bcin01g08160	9	Bcin09g04520,Bcin01g03280,Bcin01g03920,Bcin04g00780,Bcin02g08860,Bcin11g04410,Bcin10g00380,Bcin01g00350,Bcin05g04010
GO:0046903	secretion	biological_process	0.50999	1	2	299	57	8354	2	Bcin03g01290,Bcin07g02940	0
GO:0098797	plasma membrane protein complex	cellular_component	0.51044	1	1	299	27	8354	0		1	Bcin06g02530
GO:0006457	protein folding	biological_process	0.51068	1	2	299	41	8354	2	Bcin13g02080,Bcin15g01960	0
GO:0009725	response to hormone	biological_process	0.51081	1	1	299	21	8354	0		1	Bcin04g06230
GO:0019954	asexual reproduction	biological_process	0.5109	1	1	299	20	8354	0		1	Bcin08g06190
GO:0051129	negative regulation of cellular component organization	biological_process	0.5111	1	1	299	21	8354	1	Bcin10g01200	0
GO:0071555	cell wall organization	biological_process	0.51129	1	1	299	18	8354	1	Bcin10g02200	0
GO:0070071	proton-transporting two-sector ATPase complex assembly	biological_process	0.51139	1	1	299	20	8354	0		1	Bcin01g09680
GO:0022414	reproductive process	biological_process	0.51176	1	4	299	106	8354	1	Bcin12g00930	3	Bcin15g01910,Bcin01g11300,Bcin08g06190
GO:0030133	transport vesicle	cellular_component	0.51178	1	1	299	23	8354	0		1	Bcin02g08860
GO:0000226	microtubule cytoskeleton organization	biological_process	0.51436	1	1	299	21	8354	1	Bcin05g04200	0
GO:0019751	polyol metabolic process	biological_process	0.51464	1	1	299	19	8354	1	Bcin07g04230	0
GO:0019012	virion	cellular_component	0.51629	1	8	299	229	8354	2	Bcin10g01200,Bcin01g08160	6	Bcin01g06100,Bcin03g01330,Bcin13g05740,Bcin02g05330,Bcin05g05140,Bcin08g02880
GO:0015075	ion transmembrane transporter activity	molecular_function	0.51689	1	12	299	334	8354	4	Bcin15g02200,Bcin10g01200,Bcin09g06230,Bcin06g06670	8	Bcin01g05190,Bcin01g07080,Bcin09g06120,Bcin01g04590,Bcin07g02830,Bcin04g00780,Bcin08g02880,Bcin01g03920
GO:0042157	lipoprotein metabolic process	biological_process	0.51741	1	2	299	49	8354	2	Bcin03g06440,Bcin03g01280	0
GO:0060590	ATPase regulator activity	molecular_function	0.51762	1	1	299	18	8354	1	Bcin13g02080	0
GO:0044248	cellular catabolic process	biological_process	0.51771	1	7	299	184	8354	1	Bcin02g00780	6	Bcin01g07080,Bcin01g06100,Bcin11g01050,Bcin01g04590,Bcin13g04060,Bcin05g00630
GO:1901137	carbohydrate derivative biosynthetic process	biological_process	0.51796	1	7	299	192	8354	3	Bcin03g06440,Bcin15g02200,Bcin10g01200	4	Bcin08g04320,Bcin08g02880,Bcin08g00290,Bcin14g02740
GO:0006304	DNA modification	biological_process	0.51832	1	1	299	21	8354	0		1	Bcin12g04790
GO:0051493	regulation of cytoskeleton organization	biological_process	0.51842	1	1	299	18	8354	1	Bcin10g01200	0
GO:0008170	N-methyltransferase activity	molecular_function	0.51864	1	1	299	22	8354	0		1	Bcin01g06620
GO:0045229	external encapsulating structure organization	biological_process	0.51872	1	1	299	19	8354	1	Bcin10g02200	0
GO:0019076	viral release from host cell	biological_process	0.51997	1	1	299	19	8354	0		1	Bcin01g04590
GO:0035890	exit from host	biological_process	0.51997	1	1	299	19	8354	0		1	Bcin01g04590
GO:0035891	exit from host cell	biological_process	0.51997	1	1	299	19	8354	0		1	Bcin01g04590
GO:0016791	phosphatase activity	molecular_function	0.52002	1	3	299	90	8354	0		3	Bcin08g04310,Bcin10g03910,Bcin11g04410
GO:0060589	nucleoside-triphosphatase regulator activity	molecular_function	0.52203	1	2	299	49	8354	1	Bcin13g02080	1	Bcin05g05140
GO:0000003	reproduction	biological_process	0.52443	1	4	299	108	8354	1	Bcin12g00930	3	Bcin01g11300,Bcin15g01910,Bcin08g06190
GO:0016646	oxidoreductase activity, acting on the CH-NH group of donors, NAD or NADP as acceptor	molecular_function	0.52448	1	1	299	20	8354	0		1	Bcin05g05950
GO:0019239	deaminase activity	molecular_function	0.5269	1	1	299	19	8354	0		1	Bcin01g06100
GO:0015079	potassium ion transmembrane transporter activity	molecular_function	0.52705	1	1	299	26	8354	1	Bcin09g06230	0
GO:0006352	DNA-templated transcription, initiation	biological_process	0.52799	1	4	299	105	8354	2	Bcin10g01200,Bcin01g06010	2	Bcin05g01530,Bcin03g00410
GO:0007154	cell communication	biological_process	0.5289	1	12	299	391	8354	6	Bcin02g01260,Bcin06g06520,Bcin01g10390,Bcin10g01200,Bcin07g04230,Novel00131	6	Bcin01g05930,Bcin09g05320,Bcin10g00280,Novel00272,Bcin11g03820,Bcin04g06230
GO:0044766	multi-organism transport	biological_process	0.53091	1	1	299	22	8354	0		1	Bcin14g04900
GO:0046794	transport of virus	biological_process	0.53091	1	1	299	22	8354	0		1	Bcin14g04900
GO:1902579	multi-organism localization	biological_process	0.53091	1	1	299	22	8354	0		1	Bcin14g04900
GO:0009719	response to endogenous stimulus	biological_process	0.53273	1	1	299	22	8354	0		1	Bcin04g06230
GO:1901565	organonitrogen compound catabolic process	biological_process	0.53273	1	4	299	103	8354	1	Bcin02g00780	3	Bcin01g06100,Bcin11g01050,Bcin01g07080
GO:0006979	response to oxidative stress	biological_process	0.53293	1	1	299	19	8354	0		1	Bcin01g09410
GO:0042592	homeostatic process	biological_process	0.53458	1	3	299	79	8354	0		3	Bcin01g06090,Bcin11g04410,Bcin09g03070
GO:0051726	regulation of cell cycle	biological_process	0.53764	1	2	299	53	8354	1	Bcin06g07120	1	Bcin01g09420
GO:0016814	hydrolase activity, acting on carbon-nitrogen (but not peptide) bonds, in cyclic amidines	molecular_function	0.53952	1	1	299	20	8354	0		1	Bcin01g06100
GO:1901607	alpha-amino acid biosynthetic process	biological_process	0.53995	1	3	299	74	8354	2	Bcin11g06310,Bcin08g04910	1	Bcin08g02190
GO:0008324	cation transmembrane transporter activity	molecular_function	0.54144	1	10	299	278	8354	4	Bcin10g01200,Bcin15g02200,Bcin09g06230,Bcin06g06670	6	Bcin01g07080,Bcin09g06120,Bcin07g02830,Bcin04g00780,Bcin08g02880,Bcin01g04590
GO:0004519	endonuclease activity	molecular_function	0.54228	1	3	299	83	8354	2	Bcin09g02780,Bcin07g06640	1	Novel00272
GO:0012506	vesicle membrane	cellular_component	0.54352	1	1	299	25	8354	0		1	Bcin02g08860
GO:0032506	cytokinetic process	biological_process	0.54638	1	1	299	21	8354	0		1	Bcin08g06190
GO:0090529	cell septum assembly	biological_process	0.54638	1	1	299	21	8354	0		1	Bcin08g06190
GO:0009288	bacterial-type flagellum	cellular_component	0.54674	1	1	299	24	8354	1	Bcin01g08160	0
GO:0002790	peptide secretion	biological_process	0.5471	1	1	299	27	8354	1	Bcin03g01290	0
GO:0009306	protein secretion	biological_process	0.5471	1	1	299	27	8354	1	Bcin03g01290	0
GO:0035592	establishment of protein localization to extracellular region	biological_process	0.5471	1	1	299	27	8354	1	Bcin03g01290	0
GO:0071692	protein localization to extracellular region	biological_process	0.5471	1	1	299	27	8354	1	Bcin03g01290	0
GO:0008289	lipid binding	molecular_function	0.54928	1	2	299	62	8354	1	Bcin03g01280	1	Bcin01g06620
GO:0048522	positive regulation of cellular process	biological_process	0.55072	1	2	299	53	8354	0		2	Bcin01g04060,Bcin03g00410
GO:0098799	outer mitochondrial membrane protein complex	cellular_component	0.55101	1	1	299	20	8354	1	Bcin01g04900	0
GO:0006974	cellular response to DNA damage stimulus	biological_process	0.55226	1	7	299	220	8354	1	Bcin07g06640	6	Bcin14g04900,Bcin05g03310,Bcin01g09420,Bcin11g04410,Bcin01g06090,Bcin16g02550
GO:0005783	endoplasmic reticulum	cellular_component	0.55339	1	3	299	78	8354	1	Bcin10g01200	2	Bcin15g05500,Bcin01g00350
GO:0098772	molecular function regulator	molecular_function	0.55346	1	10	299	307	8354	4	Bcin10g01200,Bcin13g02080,Bcin08g01070,Bcin06g07120	6	Bcin02g05330,Bcin04g06230,Bcin01g11300,Bcin05g05140,Bcin01g01760,Bcin09g05300
GO:0043933	protein-containing complex subunit organization	biological_process	0.55508	1	8	299	218	8354	4	Bcin13g02080,Bcin14g02440,Bcin10g01200,Bcin06g00150	4	Bcin13g05740,Bcin06g02530,Bcin01g09680,Bcin01g04590
GO:0033177	proton-transporting two-sector ATPase complex, proton-transporting domain	cellular_component	0.55592	1	3	299	78	8354	2	Bcin15g02200,Bcin10g01200	1	Bcin08g02880
GO:0033554	cellular response to stress	biological_process	0.55645	1	8	299	251	8354	1	Bcin07g06640	7	Bcin05g03310,Bcin16g02550,Bcin01g09410,Bcin11g04410,Bcin01g09420,Bcin01g06090,Bcin14g04900
GO:0007276	gamete generation	biological_process	0.5567	1	1	299	24	8354	0		1	Bcin15g01910
GO:0016702	oxidoreductase activity, acting on single donors with incorporation of molecular oxygen, incorporation of two atoms of oxygen	molecular_function	0.55941	1	1	299	20	8354	0		1	Bcin11g01050
GO:0043044	ATP-dependent chromatin remodeling	biological_process	0.56053	1	1	299	21	8354	1	Bcin14g02440	0
GO:0006811	ion transport	biological_process	0.56106	1	15	299	438	8354	5	Bcin15g02200,Bcin10g01200,Bcin07g00010,Bcin06g06670,Bcin08g02080	10	Bcin01g07080,Bcin09g06120,Bcin01g05190,Bcin04g00780,Bcin01g03920,Bcin08g02880,Bcin10g04280,Bcin07g02830,Bcin01g03280,Bcin01g04590
GO:0051028	mRNA transport	biological_process	0.56236	1	1	299	23	8354	1	Bcin15g01960	0
GO:0034220	ion transmembrane transport	biological_process	0.56249	1	6	299	169	8354	3	Bcin10g01200,Bcin06g06670,Bcin15g02200	3	Bcin01g07080,Bcin08g02880,Bcin07g02830
GO:0005577	fibrinogen complex	cellular_component	0.56278	1	1	299	23	8354	1	Bcin13g02080	0
GO:0030168	platelet activation	biological_process	0.56278	1	1	299	23	8354	1	Bcin13g02080	0
GO:0070840	dynein complex binding	molecular_function	0.56312	1	1	299	24	8354	1	Bcin13g02080	0
GO:0001510	RNA methylation	biological_process	0.56352	1	1	299	22	8354	0		1	Bcin05g01530
GO:0033036	macromolecule localization	biological_process	0.56415	1	13	299	397	8354	6	Bcin15g01960,Bcin03g01280,Bcin03g01290,Bcin01g10390,Bcin01g08160,Bcin05g04200	7	Bcin09g04520,Bcin01g04590,Bcin02g08860,Bcin11g04410,Bcin01g00350,Bcin05g04010,Bcin10g00380
GO:0071824	protein-DNA complex subunit organization	biological_process	0.56445	1	2	299	49	8354	2	Bcin14g02440,Bcin06g00150	0
GO:0005576	extracellular region	cellular_component	0.5652	1	11	299	328	8354	4	Bcin03g01280,Bcin10g01200,Bcin11g01450,Bcin13g02080	7	Bcin01g03310,Bcin02g02580,Bcin09g06550,Bcin09g01980,Novel00646,Bcin09g01150,Novel00272
GO:1901605	alpha-amino acid metabolic process	biological_process	0.56622	1	4	299	105	8354	2	Bcin11g06310,Bcin08g04910	2	Bcin08g02190,Bcin11g01050
GO:0007165	signal transduction	biological_process	0.56708	1	11	299	369	8354	5	Novel00131,Bcin07g04230,Bcin10g01200,Bcin06g06520,Bcin01g10390	6	Novel00272,Bcin04g06230,Bcin11g03820,Bcin10g00280,Bcin01g05930,Bcin09g05320
GO:0071310	cellular response to organic substance	biological_process	0.57209	1	1	299	22	8354	0		1	Bcin04g06230
GO:0090150	establishment of protein localization to membrane	biological_process	0.57233	1	2	299	57	8354	0		2	Bcin10g00380,Bcin11g04410
GO:0046034	ATP metabolic process	biological_process	0.57235	1	3	299	84	8354	2	Bcin10g01200,Bcin15g02200	1	Bcin08g02880
GO:0004386	helicase activity	molecular_function	0.57381	1	4	299	141	8354	1	Bcin14g02650	3	Bcin10g03910,Bcin01g06090,Bcin11g04410
GO:0003887	DNA-directed DNA polymerase activity	molecular_function	0.57819	1	1	299	26	8354	1	Bcin09g02780	0
GO:0005694	chromosome	cellular_component	0.57832	1	7	299	209	8354	4	Bcin14g02440,Bcin06g00150,Bcin07g06640,Bcin10g01200	3	Bcin15g01910,Bcin16g02050,Bcin03g01330
GO:0000910	cytokinesis	biological_process	0.58047	1	1	299	23	8354	0		1	Bcin08g06190
GO:0034728	nucleosome organization	biological_process	0.58059	1	1	299	22	8354	1	Bcin14g02440	0
GO:0045893	positive regulation of transcription, DNA-templated	biological_process	0.58112	1	1	299	25	8354	0		1	Bcin03g00410
GO:0045935	positive regulation of nucleobase-containing compound metabolic process	biological_process	0.58112	1	1	299	25	8354	0		1	Bcin03g00410
GO:0051254	positive regulation of RNA metabolic process	biological_process	0.58112	1	1	299	25	8354	0		1	Bcin03g00410
GO:1902680	positive regulation of RNA biosynthetic process	biological_process	0.58112	1	1	299	25	8354	0		1	Bcin03g00410
GO:1903508	positive regulation of nucleic acid-templated transcription	biological_process	0.58112	1	1	299	25	8354	0		1	Bcin03g00410
GO:0016846	carbon-sulfur lyase activity	molecular_function	0.58256	1	1	299	20	8354	0		1	Bcin02g01120
GO:0072657	protein localization to membrane	biological_process	0.58473	1	2	299	58	8354	0		2	Bcin10g00380,Bcin11g04410
GO:0046434	organophosphate catabolic process	biological_process	0.59155	1	1	299	24	8354	0		1	Bcin01g00360
GO:0006888	endoplasmic reticulum to Golgi vesicle-mediated transport	biological_process	0.59388	1	1	299	23	8354	0		1	Bcin02g08860
GO:0016209	antioxidant activity	molecular_function	0.59628	1	2	299	47	8354	2	Bcin13g05720,Bcin06g04520	0
GO:0044262	cellular carbohydrate metabolic process	biological_process	0.59669	1	2	299	57	8354	1	Bcin07g04230	1	Bcin13g04060
GO:0004672	protein kinase activity	molecular_function	0.59685	1	6	299	217	8354	2	Bcin01g10780,Bcin07g04230	4	Bcin16g02550,Bcin15g03030,Bcin10g04800,Bcin01g05930
GO:0004540	ribonuclease activity	molecular_function	0.59819	1	2	299	59	8354	1	Bcin09g02780	1	Novel00272
GO:0006281	DNA repair	biological_process	0.59883	1	6	299	199	8354	1	Bcin07g06640	5	Bcin14g04900,Bcin11g04410,Bcin05g03310,Bcin16g02550,Bcin01g06090
GO:0048609	multicellular organismal reproductive process	biological_process	0.59932	1	1	299	27	8354	0		1	Bcin15g01910
GO:0016043	cellular component organization	biological_process	0.60172	1	20	299	606	8354	8	Bcin03g01290,Bcin06g00150,Bcin10g02200,Bcin10g01200,Bcin08g01070,Bcin13g02080,Bcin05g04200,Bcin14g02440	12	Bcin01g04590,Bcin12g05380,Bcin02g09050,Bcin06g02530,Bcin01g06090,Bcin10g04180,Bcin11g04410,Bcin03g00400,Bcin04g05270,Bcin01g09680,Bcin08g06190,Bcin13g05740
GO:0015932	nucleobase-containing compound transmembrane transporter activity	molecular_function	0.60353	1	1	299	23	8354	0		1	Bcin09g04520
GO:0007596	blood coagulation	biological_process	0.60554	1	1	299	26	8354	1	Bcin13g02080	0
GO:0023041	neuronal signal transduction	biological_process	0.60621	1	1	299	25	8354	1	Bcin10g01200	0
GO:0008173	RNA methyltransferase activity	molecular_function	0.60701	1	2	299	53	8354	0		2	Bcin09g03070,Bcin05g01530
GO:0044877	protein-containing complex binding	molecular_function	0.60865	1	3	299	91	8354	3	Bcin13g02080,Bcin03g01280,Bcin03g01290	0
GO:0009605	response to external stimulus	biological_process	0.61019	1	4	299	139	8354	2	Bcin08g01070,Bcin02g03090	2	Bcin16g01700,Bcin08g03040
GO:0003682	chromatin binding	molecular_function	0.61347	1	1	299	32	8354	1	Bcin10g01200	0
GO:0015074	DNA integration	biological_process	0.61447	1	1	299	34	8354	0		1	Novel00272
GO:0030248	cellulose binding	molecular_function	0.61552	1	1	299	22	8354	0		1	Bcin09g01150
GO:0030029	actin filament-based process	biological_process	0.6157	1	1	299	28	8354	1	Bcin10g01200	0
GO:0030036	actin cytoskeleton organization	biological_process	0.6157	1	1	299	28	8354	1	Bcin10g01200	0
GO:0015672	monovalent inorganic cation transport	biological_process	0.61595	1	7	299	206	8354	5	Bcin10g01200,Bcin06g06670,Bcin15g02200,Bcin07g00010,Bcin08g02080	2	Bcin08g02880,Bcin04g00780
GO:0015081	sodium ion transmembrane transporter activity	molecular_function	0.61632	1	1	299	26	8354	1	Bcin06g06670	0
GO:0016787	hydrolase activity	molecular_function	0.61944	1	54	299	1637	8354	21	Bcin07g02220,Bcin08g06270,Bcin07g06640,Bcin07g04450,Bcin12g06460,Bcin02g00780,Bcin09g04310,Bcin13g00710,Bcin03g01270,Bcin01g10780,Bcin05g04800,Bcin02g03090,Novel00058,Bcin16g03020,Bcin15g05030,Bcin09g02780,Bcin08g04920,Bcin03g01290,Bcin03g01280,Bcin14g02650,Bcin01g06010	33	Bcin16g00330,Bcin02g00060,Bcin03g05710,Bcin10g03910,Novel00272,Bcin11g04410,Bcin06g04850,Bcin04g06250,Bcin04g00860,Bcin13g04060,Bcin07g01500,Bcin05g03460,Bcin08g00290,Bcin03g00410,Bcin01g06100,Bcin02g01420,Bcin08g04310,Bcin13g02640,Bcin13g04990,Bcin14g04900,Bcin06g03920,Bcin07g02370,Bcin06g00490,Bcin01g04590,Bcin09g01110,Bcin07g00560,Bcin15g01990,Bcin16g03950,Bcin01g06970,Bcin01g06090,Bcin09g0180…
GO:0005543	phospholipid binding	molecular_function	0.62045	1	1	299	35	8354	0		1	Bcin01g06620
GO:0008652	cellular amino acid biosynthetic process	biological_process	0.62289	1	3	299	83	8354	2	Bcin08g04910,Bcin11g06310	1	Bcin08g02190
GO:0052689	carboxylic ester hydrolase activity	molecular_function	0.62418	1	2	299	55	8354	1	Bcin02g00780	1	Bcin08g00290
GO:0032984	protein-containing complex disassembly	biological_process	0.62419	1	1	299	25	8354	1	Bcin10g01200	0
GO:0043228	non-membrane-bounded organelle	cellular_component	0.62436	1	19	299	555	8354	11	Novel00754,Bcin07g06640,Bcin01g08160,Bcin13g02080,Novel00058,Bcin14g02440,Bcin06g00150,Bcin06g06520,Bcin11g03330,Bcin10g01200,Bcin03g01270	8	Bcin04g05270,Bcin04g02720,Bcin03g00410,Bcin16g02050,Bcin03g01330,Bcin01g06100,Bcin15g01910,Bcin01g04590
GO:0015077	monovalent inorganic cation transmembrane transporter activity	molecular_function	0.62533	1	6	299	182	8354	4	Bcin15g02200,Bcin10g01200,Bcin06g06670,Bcin09g06230	2	Bcin04g00780,Bcin08g02880
GO:0016645	oxidoreductase activity, acting on the CH-NH group of donors	molecular_function	0.62838	1	1	299	26	8354	0		1	Bcin05g05950
GO:0022804	active transmembrane transporter activity	molecular_function	0.62884	1	3	299	122	8354	2	Bcin13g00710,Bcin07g02220	1	Novel00799
GO:0009116	nucleoside metabolic process	biological_process	0.62908	1	1	299	26	8354	0		1	Bcin01g06100
GO:1901657	glycosyl compound metabolic process	biological_process	0.62908	1	1	299	26	8354	0		1	Bcin01g06100
GO:0009891	positive regulation of biosynthetic process	biological_process	0.6295	1	1	299	28	8354	0		1	Bcin03g00410
GO:0010557	positive regulation of macromolecule biosynthetic process	biological_process	0.6295	1	1	299	28	8354	0		1	Bcin03g00410
GO:0031328	positive regulation of cellular biosynthetic process	biological_process	0.6295	1	1	299	28	8354	0		1	Bcin03g00410
GO:0034613	cellular protein localization	biological_process	0.62968	1	8	299	263	8354	3	Bcin01g08160,Bcin05g04200,Bcin01g10390	5	Bcin11g04410,Bcin05g04010,Bcin01g00350,Bcin10g00380,Bcin02g08860
GO:0070727	cellular macromolecule localization	biological_process	0.62968	1	8	299	263	8354	3	Bcin01g08160,Bcin05g04200,Bcin01g10390	5	Bcin11g04410,Bcin01g00350,Bcin05g04010,Bcin10g00380,Bcin02g08860
GO:0061695	transferase complex, transferring phosphorus-containing groups	cellular_component	0.6298	1	3	299	90	8354	2	Bcin10g01200,Bcin05g05740	1	Bcin05g01530
GO:0046700	heterocycle catabolic process	biological_process	0.6325	1	2	299	58	8354	1	Bcin02g00780	1	Bcin01g06100
GO:0042440	pigment metabolic process	biological_process	0.63396	1	1	299	26	8354	1	Bcin02g00780	0
GO:0016298	lipase activity	molecular_function	0.6344	1	1	299	29	8354	0		1	Bcin08g00290
GO:0009888	tissue development	biological_process	0.63534	1	1	299	33	8354	0		1	Bcin08g02880
GO:0006915	apoptotic process	biological_process	0.63615	1	1	299	33	8354	0		1	Bcin01g04060
GO:0008219	cell death	biological_process	0.63615	1	1	299	33	8354	0		1	Bcin01g04060
GO:0012501	programmed cell death	biological_process	0.63615	1	1	299	33	8354	0		1	Bcin01g04060
GO:0005261	cation channel activity	molecular_function	0.6364	1	2	299	60	8354	1	Bcin09g06230	1	Bcin01g04590
GO:0002949	tRNA threonylcarbamoyladenosine modification	biological_process	0.63808	1	1	299	33	8354	0		1	Bcin10g03910
GO:0070525	tRNA threonylcarbamoyladenosine metabolic process	biological_process	0.63808	1	1	299	33	8354	0		1	Bcin10g03910
GO:0007599	hemostasis	biological_process	0.63835	1	1	299	29	8354	1	Bcin13g02080	0
GO:0042060	wound healing	biological_process	0.63835	1	1	299	29	8354	1	Bcin13g02080	0
GO:0050817	coagulation	biological_process	0.63835	1	1	299	29	8354	1	Bcin13g02080	0
GO:0050878	regulation of body fluid levels	biological_process	0.63835	1	1	299	29	8354	1	Bcin13g02080	0
GO:0044270	cellular nitrogen compound catabolic process	biological_process	0.63952	1	2	299	59	8354	1	Bcin02g00780	1	Bcin01g06100
GO:0022411	cellular component disassembly	biological_process	0.6408	1	1	299	26	8354	1	Bcin10g01200	0
GO:0016887	ATPase activity	molecular_function	0.64125	1	6	299	241	8354	3	Bcin07g02220,Bcin14g02650,Bcin13g00710	3	Bcin11g04410,Bcin01g06090,Bcin10g03910
GO:0000786	nucleosome	cellular_component	0.64218	1	1	299	24	8354	0		1	Bcin15g01910
GO:0006886	intracellular protein transport	biological_process	0.64499	1	7	299	237	8354	2	Bcin01g08160,Bcin01g10390	5	Bcin11g04410,Bcin10g00380,Bcin01g00350,Bcin02g08860,Bcin05g04010
GO:0030695	GTPase regulator activity	molecular_function	0.64632	1	1	299	31	8354	0		1	Bcin05g05140
GO:0032504	multicellular organism reproduction	biological_process	0.64802	1	1	299	31	8354	0		1	Bcin15g01910
GO:0045454	cell redox homeostasis	biological_process	0.64996	1	1	299	26	8354	0		1	Bcin09g03070
GO:0009611	response to wounding	biological_process	0.65457	1	1	299	30	8354	1	Bcin13g02080	0
GO:0009057	macromolecule catabolic process	biological_process	0.65499	1	4	299	122	8354	1	Novel00058	3	Bcin01g07080,Bcin01g04590,Bcin06g00490
GO:0006914	autophagy	biological_process	0.65677	1	1	299	27	8354	0		1	Bcin05g00630
GO:0061919	process utilizing autophagic mechanism	biological_process	0.65677	1	1	299	27	8354	0		1	Bcin05g00630
GO:0003678	DNA helicase activity	molecular_function	0.65809	1	2	299	76	8354	0		2	Bcin11g04410,Bcin01g06090
GO:0065008	regulation of biological quality	biological_process	0.65875	1	5	299	161	8354	2	Bcin10g01200,Bcin13g02080	3	Bcin11g04410,Bcin01g06090,Bcin09g03070
GO:0015318	inorganic molecular entity transmembrane transporter activity	molecular_function	0.65901	1	10	299	308	8354	4	Bcin09g06230,Bcin06g06670,Bcin10g01200,Bcin15g02200	6	Bcin01g04590,Bcin07g02830,Bcin04g00780,Bcin08g02880,Bcin09g06120,Bcin01g07080
GO:0006813	potassium ion transport	biological_process	0.65965	1	2	299	62	8354	2	Bcin07g00010,Bcin08g02080	0
GO:0035556	intracellular signal transduction	biological_process	0.66447	1	3	299	128	8354	1	Bcin07g04230	2	Bcin01g05930,Bcin10g00280
GO:0044815	DNA packaging complex	cellular_component	0.66524	1	1	299	26	8354	0		1	Bcin15g01910
GO:0000981	DNA-binding transcription factor activity, RNA polymerase II-specific	molecular_function	0.66962	1	7	299	262	8354	1	Bcin08g04920	6	Bcin03g08650,Bcin01g03310,Bcin02g08940,Bcin09g05320,Bcin05g05140,Novel00272
GO:0043232	intracellular non-membrane-bounded organelle	cellular_component	0.66985	1	18	299	539	8354	10	Novel00754,Bcin07g06640,Novel00058,Bcin13g02080,Bcin14g02440,Bcin06g00150,Bcin06g06520,Bcin11g03330,Bcin10g01200,Bcin03g01270	8	Bcin04g05270,Bcin04g02720,Bcin03g00410,Bcin16g02050,Bcin03g01330,Bcin01g06100,Bcin15g01910,Bcin01g04590
GO:0008094	DNA-dependent ATPase activity	molecular_function	0.67164	1	2	299	78	8354	0		2	Bcin01g06090,Bcin11g04410
GO:0010628	positive regulation of gene expression	biological_process	0.67435	1	1	299	32	8354	0		1	Bcin03g00410
GO:0000775	chromosome, centromeric region	cellular_component	0.67624	1	3	299	102	8354	3	Bcin14g02440,Bcin06g00150,Bcin10g01200	0
GO:0016765	transferase activity, transferring alkyl or aryl (other than methyl) groups	molecular_function	0.6768	1	1	299	29	8354	0		1	Bcin14g04900
GO:0031325	positive regulation of cellular metabolic process	biological_process	0.67715	1	1	299	31	8354	0		1	Bcin03g00410
GO:0051173	positive regulation of nitrogen compound metabolic process	biological_process	0.67715	1	1	299	31	8354	0		1	Bcin03g00410
GO:0003700	DNA-binding transcription factor activity	molecular_function	0.67772	1	13	299	455	8354	4	Bcin08g04920,Bcin14g05480,Bcin10g01200,Bcin01g06010	9	Bcin01g06620,Bcin01g03310,Bcin09g05320,Bcin08g06190,Bcin02g08940,Bcin03g08650,Bcin05g05140,Novel00272,Bcin16g00220
GO:0016788	hydrolase activity, acting on ester bonds	molecular_function	0.67789	1	14	299	451	8354	5	Bcin09g02780,Bcin02g00780,Bcin07g06640,Bcin09g04310,Bcin03g01270	9	Bcin06g03920,Bcin08g00290,Bcin07g00560,Bcin11g04410,Bcin09g01800,Bcin08g04310,Bcin10g03910,Novel00272,Bcin14g04900
GO:0008017	microtubule binding	molecular_function	0.67935	1	1	299	37	8354	1	Bcin01g04900	0
GO:0030247	polysaccharide binding	molecular_function	0.68355	1	1	299	29	8354	0		1	Bcin09g01150
GO:0004197	cysteine-type endopeptidase activity	molecular_function	0.68368	1	1	299	37	8354	1	Bcin03g01290	0
GO:0006814	sodium ion transport	biological_process	0.68498	1	1	299	35	8354	1	Bcin06g06670	0
GO:0016301	kinase activity	molecular_function	0.69034	1	9	299	339	8354	4	Bcin13g00710,Bcin03g01270,Bcin07g04230,Bcin01g10780	5	Bcin10g03910,Bcin10g04800,Bcin01g05930,Bcin16g02550,Bcin15g03030
GO:0006338	chromatin remodeling	biological_process	0.69041	1	1	299	31	8354	1	Bcin14g02440	0
GO:1901576	organic substance biosynthetic process	biological_process	0.69099	1	65	299	1969	8354	25	Bcin03g08170,Bcin15g02200,Bcin12g00900,Bcin03g06440,Bcin05g00380,Bcin13g03100,Bcin03g01270,Bcin02g06660,Novel00754,Bcin14g05480,Bcin02g01260,Bcin11g06310,Bcin05g04200,Bcin09g05130,Novel00058,Bcin06g02130,Bcin08g04920,Bcin08g04910,Bcin11g03330,Bcin13g03110,Bcin16g03360,Bcin07g06640,Bcin06g06520,Bcin10g01200,Bcin01g06010	40	Bcin03g06320,Bcin02g07720,Bcin02g02580,Bcin01g00350,Bcin08g04320,Bcin13g03660,Bcin01g06620,Bcin03g00400,Bcin03g08650,Bcin08g02880,Bcin08g00290,Bcin03g00410,Bcin05g01530,Bcin03g01330,Bcin16g02050,Bcin15g05620,Bcin06g03160,Bcin07g02370,Bcin07g01090,Bcin07g06750,Bcin01g05810,Bcin01g06090,Bcin10g04230,Novel00272,Bcin10g03910,Bcin01g03310,Bcin10g00380,Bcin11g04410,Bcin02g08940,Bcin04g02720,Bcin09g0198…
GO:0006497	protein lipidation	biological_process	0.69237	1	1	299	32	8354	1	Bcin03g06440	0
GO:0006505	GPI anchor metabolic process	biological_process	0.69237	1	1	299	32	8354	1	Bcin03g06440	0
GO:0006506	GPI anchor biosynthetic process	biological_process	0.69237	1	1	299	32	8354	1	Bcin03g06440	0
GO:0006661	phosphatidylinositol biosynthetic process	biological_process	0.69237	1	1	299	32	8354	1	Bcin03g06440	0
GO:0006796	phosphate-containing compound metabolic process	biological_process	0.69459	1	14	299	469	8354	6	Bcin10g01200,Bcin15g02200,Bcin02g06660,Bcin13g02080,Bcin03g06440,Bcin06g02130	8	Bcin01g00360,Bcin08g04320,Bcin01g11300,Bcin07g02370,Bcin15g03030,Bcin08g02880,Bcin08g00290,Bcin10g04800
GO:0015849	organic acid transport	biological_process	0.69719	1	1	299	31	8354	0		1	Bcin01g04590
GO:0046942	carboxylic acid transport	biological_process	0.69719	1	1	299	31	8354	0		1	Bcin01g04590
GO:0008236	serine-type peptidase activity	molecular_function	0.69736	1	4	299	128	8354	1	Bcin08g06270	3	Bcin08g00290,Bcin01g06970,Bcin01g04590
GO:0016825	hydrolase activity, acting on acid phosphorus-nitrogen bonds	molecular_function	0.69736	1	4	299	128	8354	1	Bcin08g06270	3	Bcin08g00290,Bcin01g04590,Bcin01g06970
GO:0017171	serine hydrolase activity	molecular_function	0.69736	1	4	299	128	8354	1	Bcin08g06270	3	Bcin01g04590,Bcin01g06970,Bcin08g00290
GO:0071554	cell wall organization or biogenesis	biological_process	0.7007	1	1	299	30	8354	1	Bcin10g02200	0
GO:0015629	actin cytoskeleton	cellular_component	0.7014	1	1	299	33	8354	1	Bcin10g01200	0
GO:0032505	reproduction of a single-celled organism	biological_process	0.702	1	1	299	31	8354	0		1	Bcin08g06190
GO:0003674	molecular_function	molecular_function	0.70226	1	249	299	7096	8354	97	Bcin13g03110,Bcin09g06230,Bcin09g04620,Bcin03g01250,Bcin02g00780,Bcin16g01050,Bcin01g10780,Bcin05g04800,Bcin06g07580,Bcin16g05050,Bcin02g05240,Bcin06g00650,Bcin12g05520,Bcin14g02650,Bcin01g08230,Bcin06g04520,Bcin10g05130,Bcin01g06010,Bcin08g01350,Bcin08g00270,Bcin03g08170,Bcin01g10390,Bcin08g06270,Bcin12g00900,Bcin15g02200,Bcin01g09490,Bcin06g07120,Bcin01g11010,Bcin02g06660,Bcin03g01270,Bcin12g00…	152	Bcin11g03840,Bcin02g00060,Novel00272,Bcin03g03710,Bcin10g03910,Bcin09g06120,Bcin03g05710,Bcin09g03770,Bcin01g03310,Bcin15g03860,Bcin05g01300,Bcin10g03390,Bcin11g04410,Bcin04g06250,Bcin16g02550,Bcin12g06100,Bcin09g01980,Bcin04g02720,Bcin05g03460,Bcin09g00820,Bcin08g06190,Bcin02g01420,Bcin01g06100,Novel00618,Bcin13g02640,Bcin04g06230,Bcin14g01310,Bcin01g04590,Bcin08g03040,Bcin06g00490,Bcin11g01060,…
GO:0009893	positive regulation of metabolic process	biological_process	0.70292	1	1	299	34	8354	0		1	Bcin03g00410
GO:0010604	positive regulation of macromolecule metabolic process	biological_process	0.70292	1	1	299	34	8354	0		1	Bcin03g00410
GO:0003735	structural constituent of ribosome	molecular_function	0.70321	1	7	299	209	8354	5	Bcin03g01270,Novel00058,Novel00754,Bcin06g06520,Bcin11g03330	2	Bcin04g02720,Bcin03g00410
GO:0016192	vesicle-mediated transport	biological_process	0.70523	1	5	299	178	8354	3	Bcin07g02940,Bcin12g00900,Bcin06g01170	2	Bcin05g04010,Bcin02g08860
GO:0042158	lipoprotein biosynthetic process	biological_process	0.70564	1	1	299	33	8354	1	Bcin03g06440	0
GO:0006793	phosphorus metabolic process	biological_process	0.7067	1	14	299	472	8354	6	Bcin13g02080,Bcin10g01200,Bcin15g02200,Bcin02g06660,Bcin03g06440,Bcin06g02130	8	Bcin08g04320,Bcin01g11300,Bcin01g00360,Bcin10g04800,Bcin08g02880,Bcin08g00290,Bcin07g02370,Bcin15g03030
GO:0048193	Golgi vesicle transport	biological_process	0.70744	1	2	299	65	8354	1	Bcin06g01170	1	Bcin02g08860
GO:0046474	glycerophospholipid biosynthetic process	biological_process	0.70904	1	1	299	34	8354	1	Bcin03g06440	0
GO:0030880	RNA polymerase complex	cellular_component	0.7097	1	2	299	66	8354	1	Bcin10g01200	1	Bcin05g01530
GO:0045017	glycerolipid biosynthetic process	biological_process	0.71206	1	1	299	36	8354	1	Bcin03g06440	0
GO:0005840	ribosome	cellular_component	0.7135	1	7	299	212	8354	5	Bcin11g03330,Novel00754,Bcin06g06520,Novel00058,Bcin03g01270	2	Bcin04g02720,Bcin03g00410
GO:0098687	chromosomal region	cellular_component	0.7138	1	3	299	109	8354	3	Bcin14g02440,Bcin06g00150,Bcin10g01200	0
GO:0034061	DNA polymerase activity	molecular_function	0.71603	1	1	299	37	8354	1	Bcin09g02780	0
GO:0000746	conjugation	biological_process	0.71656	1	1	299	33	8354	1	Bcin12g00930	0
GO:0006606	protein import into nucleus	biological_process	0.71674	1	1	299	35	8354	1	Bcin01g08160	0
GO:0034504	protein localization to nucleus	biological_process	0.71674	1	1	299	35	8354	1	Bcin01g08160	0
GO:0051170	import into nucleus	biological_process	0.71674	1	1	299	35	8354	1	Bcin01g08160	0
GO:1901566	organonitrogen compound biosynthetic process	biological_process	0.71971	1	22	299	660	8354	12	Novel00754,Bcin02g01260,Bcin05g04200,Novel00058,Bcin11g06310,Bcin15g02200,Bcin06g06520,Bcin03g06440,Bcin03g01270,Bcin11g03330,Bcin08g04910,Bcin10g01200	10	Bcin08g02880,Bcin04g02720,Bcin03g00410,Bcin08g00290,Bcin02g02580,Bcin02g07720,Bcin14g02740,Bcin13g03660,Bcin07g02370,Bcin08g02190
GO:0005791	rough endoplasmic reticulum	cellular_component	0.72157	1	1	299	34	8354	1	Bcin10g01200	0
GO:0030867	rough endoplasmic reticulum membrane	cellular_component	0.72157	1	1	299	34	8354	1	Bcin10g01200	0
GO:0032040	small-subunit processome	cellular_component	0.72298	1	1	299	34	8354	1	Bcin10g01200	0
GO:0006576	cellular biogenic amine metabolic process	biological_process	0.72333	1	1	299	37	8354	0		1	Bcin11g04410
GO:0044106	cellular amine metabolic process	biological_process	0.72333	1	1	299	37	8354	0		1	Bcin11g04410
GO:0016469	proton-transporting two-sector ATPase complex	cellular_component	0.72637	1	3	299	106	8354	2	Bcin15g02200,Bcin10g01200	1	Bcin08g02880
GO:0022402	cell cycle process	biological_process	0.72841	1	3	299	106	8354	2	Bcin06g07120,Bcin05g04200	1	Bcin08g06190
GO:0005739	mitochondrion	cellular_component	0.72857	1	7	299	237	8354	3	Bcin15g02200,Bcin03g01290,Bcin01g04900	4	Bcin12g05380,Bcin13g05740,Bcin08g02880,Bcin06g02530
GO:0045333	cellular respiration	biological_process	0.72921	1	1	299	38	8354	0		1	Bcin09g04520
GO:0022900	electron transport chain	biological_process	0.72989	1	1	299	40	8354	0		1	Bcin01g04590
GO:0071840	cellular component organization or biogenesis	biological_process	0.73011	1	21	299	675	8354	9	Bcin05g04800,Bcin05g04200,Bcin14g02440,Bcin13g02080,Bcin03g01290,Bcin06g00150,Bcin10g02200,Bcin08g01070,Bcin10g01200	12	Bcin01g09680,Bcin04g05270,Bcin08g06190,Bcin13g05740,Bcin06g02530,Bcin02g09050,Bcin01g04590,Bcin12g05380,Bcin03g00400,Bcin01g06090,Bcin10g04180,Bcin11g04410
GO:0051301	cell division	biological_process	0.7306	1	1	299	35	8354	0		1	Bcin08g06190
GO:0016879	ligase activity, forming carbon-nitrogen bonds	molecular_function	0.73517	1	1	299	40	8354	0		1	Bcin02g07720
GO:0099080	supramolecular complex	cellular_component	0.73538	1	2	299	74	8354	1	Bcin06g00150	1	Bcin02g02580
GO:0008194	UDP-glycosyltransferase activity	molecular_function	0.73572	1	1	299	39	8354	0		1	Bcin08g04320
GO:0034655	nucleobase-containing compound catabolic process	biological_process	0.73998	1	1	299	39	8354	0		1	Bcin01g06100
GO:0009072	aromatic amino acid family metabolic process	biological_process	0.74022	1	1	299	33	8354	0		1	Bcin11g01050
GO:0015980	energy derivation by oxidation of organic compounds	biological_process	0.74613	1	1	299	40	8354	0		1	Bcin09g04520
GO:0061025	membrane fusion	biological_process	0.7474	1	1	299	38	8354	1	Bcin08g01070	0
GO:0043043	peptide biosynthetic process	biological_process	0.74823	1	10	299	312	8354	7	Bcin02g01260,Novel00754,Bcin06g06520,Bcin11g03330,Bcin05g04200,Bcin03g01270,Novel00058	3	Bcin02g07720,Bcin04g02720,Bcin03g00410
GO:0046907	intracellular transport	biological_process	0.74887	1	7	299	261	8354	2	Bcin01g08160,Bcin01g10390	5	Bcin11g04410,Bcin10g00380,Bcin01g00350,Bcin05g04010,Bcin02g08860
GO:0071704	organic substance metabolic process	biological_process	0.75016	1	117	299	3509	8354	43	Bcin06g02130,Bcin15g05030,Bcin08g04920,Bcin03g01280,Bcin06g01490,Bcin08g04910,Bcin11g03330,Bcin15g01960,Bcin02g01260,Bcin14g05480,Novel00754,Bcin11g06310,Bcin09g05130,Novel00058,Bcin05g04200,Bcin16g03020,Bcin07g04450,Bcin03g06440,Bcin05g00380,Bcin01g10750,Bcin07g04570,Bcin02g06660,Bcin12g00930,Bcin03g01270,Bcin13g03100,Bcin08g00270,Bcin08g06270,Bcin03g08170,Bcin07g00010,Bcin15g02200,Bcin12g00900,…	74	Bcin07g02370,Bcin09g01110,Bcin07g06750,Bcin01g05810,Bcin01g06970,Bcin16g03950,Bcin01g06090,Bcin12g01530,Bcin07g01090,Bcin05g03310,Bcin04g00860,Bcin13g04060,Bcin03g00410,Bcin08g02880,Bcin08g00290,Bcin06g00460,Bcin03g01330,Bcin06g03160,Bcin15g05620,Bcin16g02050,Bcin05g01530,Bcin14g04900,Bcin01g06620,Bcin13g03660,Bcin03g08650,Bcin12g04790,Bcin03g00400,Bcin06g04850,Bcin02g02580,Bcin02g07720,Bcin03g06…
GO:0032993	protein-DNA complex	cellular_component	0.75209	1	1	299	33	8354	0		1	Bcin15g01910
GO:0033043	regulation of organelle organization	biological_process	0.75219	1	1	299	39	8354	1	Bcin10g01200	0
GO:0001882	nucleoside binding	molecular_function	0.75366	1	5	299	206	8354	2	Bcin13g00710,Bcin07g02220	3	Bcin10g03910,Bcin11g04410,Bcin01g06090
GO:0001883	purine nucleoside binding	molecular_function	0.75366	1	5	299	206	8354	2	Bcin13g00710,Bcin07g02220	3	Bcin10g03910,Bcin01g06090,Bcin11g04410
GO:0005525	GTP binding	molecular_function	0.75366	1	5	299	206	8354	2	Bcin13g00710,Bcin07g02220	3	Bcin10g03910,Bcin11g04410,Bcin01g06090
GO:0032549	ribonucleoside binding	molecular_function	0.75366	1	5	299	206	8354	2	Bcin13g00710,Bcin07g02220	3	Bcin10g03910,Bcin11g04410,Bcin01g06090
GO:0032550	purine ribonucleoside binding	molecular_function	0.75366	1	5	299	206	8354	2	Bcin07g02220,Bcin13g00710	3	Bcin11g04410,Bcin01g06090,Bcin10g03910
GO:0046488	phosphatidylinositol metabolic process	biological_process	0.75399	1	1	299	40	8354	1	Bcin03g06440	0
GO:0005741	mitochondrial outer membrane	cellular_component	0.75586	1	1	299	36	8354	1	Bcin01g04900	0
GO:0031968	organelle outer membrane	cellular_component	0.75586	1	1	299	36	8354	1	Bcin01g04900	0
GO:0051649	establishment of localization in cell	biological_process	0.75719	1	7	299	263	8354	2	Bcin01g08160,Bcin01g10390	5	Bcin11g04410,Bcin01g00350,Bcin02g08860,Bcin05g04010,Bcin10g00380
GO:0006270	DNA replication initiation	biological_process	0.75824	1	2	299	74	8354	2	Bcin10g01200,Bcin09g05130	0
GO:0010033	response to organic substance	biological_process	0.76178	1	1	299	40	8354	0		1	Bcin04g06230
GO:0030684	preribosome	cellular_component	0.76224	1	1	299	38	8354	1	Bcin10g01200	0
GO:0042221	response to chemical	biological_process	0.76443	1	2	299	85	8354	0		2	Bcin01g09410,Bcin04g06230
GO:0005198	structural molecule activity	molecular_function	0.76474	1	11	299	366	8354	7	Bcin01g08160,Bcin11g03330,Bcin03g01270,Novel00058,Bcin10g02200,Bcin06g06520,Novel00754	4	Bcin04g02720,Bcin13g05380,Bcin03g00410,Bcin08g03410
GO:0009058	biosynthetic process	biological_process	0.76474	1	69	299	2109	8354	27	Bcin01g06010,Bcin10g01200,Bcin09g04310,Bcin06g06520,Bcin07g06640,Bcin16g03360,Bcin13g03110,Bcin08g04910,Bcin11g03330,Bcin06g02130,Bcin08g04920,Bcin11g06310,Novel00058,Bcin09g05130,Bcin05g04200,Bcin02g01260,Bcin14g05480,Novel00754,Bcin02g06660,Bcin03g01270,Bcin13g03100,Bcin03g06440,Bcin13g01140,Bcin05g00380,Bcin15g02200,Bcin12g00900,Bcin03g08170	42	Bcin08g02190,Bcin16g00220,Bcin05g05140,Bcin14g02740,Bcin09g05320,Bcin01g06100,Bcin08g06190,Bcin16g01810,Bcin09g03070,Bcin12g06100,Bcin04g02720,Bcin09g01980,Bcin11g04410,Bcin02g08940,Bcin10g00380,Bcin01g03310,Bcin10g03910,Novel00272,Bcin10g04230,Bcin16g01800,Bcin01g05810,Bcin01g06090,Bcin07g06750,Bcin07g01090,Bcin07g02370,Bcin03g01330,Bcin06g03160,Bcin15g05620,Bcin16g02050,Bcin05g01530,Bcin08g0288…
GO:0031090	organelle membrane	cellular_component	0.76686	1	10	299	352	8354	4	Bcin15g02200,Bcin10g01200,Bcin01g04900,Bcin03g01290	6	Bcin01g11300,Bcin06g02530,Bcin01g09410,Bcin08g02880,Bcin02g08860,Bcin12g05380
GO:0050794	regulation of cellular process	biological_process	0.767	1	39	299	1326	8354	13	Bcin01g10390,Bcin06g07120,Bcin06g06520,Bcin12g00930,Bcin10g01200,Bcin14g05480,Bcin02g01260,Bcin07g04230,Bcin16g05050,Novel00131,Bcin08g04920,Bcin08g01070,Bcin01g06010	26	Bcin10g03910,Novel00272,Bcin01g06620,Bcin01g03310,Bcin03g00400,Bcin11g04410,Bcin03g08650,Bcin02g08940,Bcin03g00410,Bcin09g01980,Bcin01g04060,Bcin16g01810,Bcin11g03820,Bcin09g03070,Bcin04g06230,Bcin01g06100,Bcin01g09420,Bcin08g06190,Bcin09g05320,Bcin01g05930,Bcin01g04590,Bcin10g00280,Bcin16g00220,Bcin07g01090,Bcin05g05140,Bcin07g06750
GO:0006091	generation of precursor metabolites and energy	biological_process	0.76771	1	2	299	80	8354	0		2	Bcin09g04520,Bcin01g04590
GO:0032561	guanyl ribonucleotide binding	molecular_function	0.76785	1	5	299	209	8354	2	Bcin07g02220,Bcin13g00710	3	Bcin01g06090,Bcin11g04410,Bcin10g03910
GO:0043531	ADP binding	molecular_function	0.76837	1	1	299	55	8354	0		1	Bcin01g06090
GO:0110165	cellular anatomical entity	cellular_component	0.76959	1	119	299	3608	8354	47	Bcin03g04690,Bcin07g04230,Bcin03g01290,Bcin07g02940,Bcin11g01450,Bcin07g02220,Bcin16g03360,Bcin13g02080,Bcin07g06640,Bcin06g06520,Bcin01g04900,Bcin10g01200,Bcin06g01170,Bcin16g01050,Novel00754,Bcin15g01960,Bcin05g04200,Novel00131,Bcin14g02440,Novel00058,Bcin06g01490,Bcin06g00150,Bcin03g01280,Bcin08g02080,Bcin08g04920,Bcin06g02130,Bcin08g01070,Bcin02g01440,Bcin11g03330,Bcin05g04770,Bcin15g04790,Bc…	72	Bcin09g01980,Novel00646,Bcin04g02720,Bcin01g04060,Bcin16g02550,Bcin05g04400,Bcin11g03820,Bcin08g06190,Bcin01g09630,Bcin01g06100,Bcin14g01410,Bcin06g02530,Bcin09g05320,Bcin01g04590,Bcin08g03040,Bcin05g05140,Bcin10g00280,Bcin14g03770,Bcin01g00360,Bcin07g02830,Bcin12g01880,Bcin04g00780,Bcin01g03920,Bcin04g05270,Bcin09g06550,Bcin09g04520,Novel00272,Bcin01g11300,Bcin09g06120,Bcin13g05740,Bcin02g08860,…
GO:0050789	regulation of biological process	biological_process	0.76997	1	41	299	1395	8354	14	Bcin08g00270,Bcin01g10390,Bcin06g07120,Bcin06g06520,Bcin10g01200,Bcin12g00930,Bcin02g01260,Bcin14g05480,Bcin16g05050,Novel00131,Bcin07g04230,Bcin08g04920,Bcin01g06010,Bcin08g01070	27	Bcin01g01760,Bcin10g03910,Novel00272,Bcin01g06620,Bcin01g03310,Bcin02g08940,Bcin11g04410,Bcin03g08650,Bcin03g00400,Bcin01g04060,Bcin09g01980,Bcin03g00410,Bcin08g06190,Bcin01g06100,Bcin01g09420,Bcin11g03820,Bcin04g06230,Bcin09g03070,Bcin16g01810,Bcin01g04590,Bcin09g05320,Bcin01g05930,Bcin07g06750,Bcin07g01090,Bcin05g05140,Bcin16g00220,Bcin10g00280
GO:1902600	proton transmembrane transport	biological_process	0.77178	1	3	299	111	8354	2	Bcin15g02200,Bcin10g01200	1	Bcin08g02880
GO:0043603	cellular amide metabolic process	biological_process	0.77292	1	11	299	347	8354	8	Novel00058,Bcin03g01270,Bcin13g02080,Bcin05g04200,Bcin11g03330,Novel00754,Bcin06g06520,Bcin02g01260	3	Bcin03g00410,Bcin04g02720,Bcin02g07720
GO:0012505	endomembrane system	cellular_component	0.77302	1	7	299	247	8354	2	Bcin06g01170,Bcin10g01200	5	Bcin02g08860,Bcin01g00350,Bcin01g09410,Bcin01g11300,Bcin15g05500
GO:0016836	hydro-lyase activity	molecular_function	0.77488	1	1	299	40	8354	0		1	Bcin13g04060
GO:0008104	protein localization	biological_process	0.77498	1	9	299	334	8354	4	Bcin01g08160,Bcin05g04200,Bcin03g01290,Bcin01g10390	5	Bcin11g04410,Bcin05g04010,Bcin01g00350,Bcin10g00380,Bcin02g08860
GO:0003677	DNA binding	molecular_function	0.77558	1	24	299	889	8354	6	Bcin15g02200,Bcin14g05480,Bcin01g06010,Bcin10g01200,Bcin08g04920,Bcin05g00380	18	Bcin15g05620,Bcin03g01330,Bcin01g06100,Bcin15g01910,Bcin14g01340,Novel00272,Bcin16g01810,Bcin16g02550,Bcin16g00450,Bcin09g01980,Bcin08g03110,Bcin03g00410,Bcin12g04790,Bcin09g04810,Bcin01g06970,Bcin02g08940,Bcin13g04470,Bcin01g03310
GO:0005216	ion channel activity	molecular_function	0.77628	1	2	299	81	8354	1	Bcin09g06230	1	Bcin01g04590
GO:0019001	guanyl nucleotide binding	molecular_function	0.77652	1	5	299	211	8354	2	Bcin13g00710,Bcin07g02220	3	Bcin10g03910,Bcin11g04410,Bcin01g06090
GO:0051641	cellular localization	biological_process	0.77758	1	8	299	304	8354	3	Bcin01g08160,Bcin05g04200,Bcin01g10390	5	Bcin11g04410,Bcin05g04010,Bcin01g00350,Bcin10g00380,Bcin02g08860
GO:0004222	metalloendopeptidase activity	molecular_function	0.77883	1	1	299	40	8354	1	Bcin05g04800	0
GO:0004536	deoxyribonuclease activity	molecular_function	0.77978	1	1	299	42	8354	1	Bcin07g06640	0
GO:0043604	amide biosynthetic process	biological_process	0.78008	1	10	299	321	8354	7	Bcin06g06520,Novel00754,Bcin02g01260,Bcin05g04200,Bcin03g01270,Novel00058,Bcin11g03330	3	Bcin04g02720,Bcin03g00410,Bcin02g07720
GO:0000785	chromatin	cellular_component	0.78214	1	1	299	43	8354	0		1	Bcin15g01910
GO:0006913	nucleocytoplasmic transport	biological_process	0.78555	1	1	299	45	8354	1	Bcin01g08160	0
GO:0051169	nuclear transport	biological_process	0.78555	1	1	299	45	8354	1	Bcin01g08160	0
GO:0009451	RNA modification	biological_process	0.78608	1	3	299	113	8354	0		3	Bcin16g02050,Bcin10g03910,Bcin05g01530
GO:0006518	peptide metabolic process	biological_process	0.78857	1	10	299	324	8354	7	Bcin02g01260,Novel00754,Bcin06g06520,Bcin11g03330,Bcin03g01270,Novel00058,Bcin05g04200	3	Bcin02g07720,Bcin04g02720,Bcin03g00410
GO:0016740	transferase activity	molecular_function	0.79269	1	39	299	1283	8354	15	Bcin12g05520,Bcin06g02130,Bcin09g02780,Bcin07g04230,Bcin14g05480,Bcin01g10780,Bcin03g01270,Bcin13g00710,Bcin02g06660,Bcin07g04570,Bcin01g09490,Bcin05g00380,Bcin16g03360,Bcin03g01250,Bcin07g06640	24	Bcin06g00920,Bcin14g03770,Bcin01g05930,Bcin15g03030,Bcin03g07680,Bcin09g03070,Bcin10g05880,Bcin14g04900,Bcin05g01530,Bcin06g00460,Bcin08g00290,Bcin09g01980,Bcin16g02550,Bcin03g00400,Bcin01g07080,Bcin09g01570,Bcin10g04800,Bcin01g06620,Bcin03g04460,Novel00272,Bcin10g03910,Bcin08g04320,Bcin16g00450,Bcin03g06320
GO:0007186	G protein-coupled receptor signaling pathway	biological_process	0.79291	1	2	299	87	8354	1	Bcin01g10390	1	Bcin04g06230
GO:0004518	nuclease activity	molecular_function	0.79371	1	4	299	163	8354	2	Bcin07g06640,Bcin09g02780	2	Novel00272,Bcin14g04900
GO:0007049	cell cycle	biological_process	0.79472	1	4	299	156	8354	2	Bcin05g04200,Bcin06g07120	2	Bcin08g06190,Bcin01g09420
GO:0015031	protein transport	biological_process	0.79658	1	8	299	310	8354	3	Bcin01g10390,Bcin03g01290,Bcin01g08160	5	Bcin02g08860,Bcin01g00350,Bcin05g04010,Bcin10g00380,Bcin11g04410
GO:0015833	peptide transport	biological_process	0.8006	1	8	299	312	8354	3	Bcin03g01290,Bcin01g10390,Bcin01g08160	5	Bcin02g08860,Bcin11g04410,Bcin05g04010,Bcin01g00350,Bcin10g00380
GO:0006418	tRNA aminoacylation for protein translation	biological_process	0.80107	1	1	299	46	8354	1	Bcin05g04200	0
GO:0016773	phosphotransferase activity, alcohol group as acceptor	molecular_function	0.8017	1	7	299	299	8354	2	Bcin07g04230,Bcin01g10780	5	Bcin10g04800,Bcin01g05930,Bcin16g02550,Bcin14g03770,Bcin15g03030
GO:0006650	glycerophospholipid metabolic process	biological_process	0.80236	1	1	299	47	8354	1	Bcin03g06440	0
GO:0046486	glycerolipid metabolic process	biological_process	0.80442	1	1	299	49	8354	1	Bcin03g06440	0
GO:0003779	actin binding	molecular_function	0.8066	1	1	299	54	8354	0		1	Bcin10g04180
GO:0030117	membrane coat	cellular_component	0.80745	1	1	299	55	8354	0		1	Bcin02g08860
GO:0048475	coated membrane	cellular_component	0.80745	1	1	299	55	8354	0		1	Bcin02g08860
GO:0005794	Golgi apparatus	cellular_component	0.80745	1	1	299	48	8354	1	Bcin06g01170	0
GO:0006261	DNA-dependent DNA replication	biological_process	0.80901	1	2	299	83	8354	2	Bcin09g05130,Bcin10g01200	0
GO:0015631	tubulin binding	molecular_function	0.80965	1	1	299	53	8354	1	Bcin01g04900	0
GO:0044238	primary metabolic process	biological_process	0.81021	1	107	299	3272	8354	42	Bcin11g06310,Bcin09g05130,Novel00058,Bcin05g04200,Bcin16g03020,Bcin14g05480,Novel00754,Bcin15g01960,Bcin02g01260,Bcin08g04910,Bcin11g03330,Bcin06g01490,Bcin06g02130,Bcin15g05030,Bcin08g04920,Bcin03g01280,Bcin07g00010,Bcin15g02200,Bcin12g00900,Bcin08g06270,Bcin03g08170,Bcin03g01270,Bcin13g03100,Bcin02g06660,Bcin12g00930,Bcin01g10750,Bcin07g04570,Bcin07g04450,Bcin03g06440,Bcin05g00380,Bcin02g03090,…	65	Bcin14g04900,Bcin05g01530,Bcin06g00460,Bcin16g02050,Bcin03g00410,Bcin08g02880,Bcin08g00290,Bcin04g00860,Bcin05g03310,Bcin13g04060,Bcin12g01530,Bcin07g01090,Bcin16g03950,Bcin07g06750,Bcin01g06090,Bcin01g06970,Bcin09g01110,Bcin01g00350,Bcin12g02330,Bcin08g04320,Bcin03g06320,Bcin03g00400,Bcin06g04850,Bcin03g08650,Bcin12g04790,Bcin01g06620,Bcin16g01810,Bcin14g01310,Bcin09g03070,Bcin13g02640,Bcin02g01…
GO:0098796	membrane protein complex	cellular_component	0.81027	1	9	299	343	8354	5	Bcin03g01290,Bcin01g04900,Bcin15g02200,Bcin10g01200,Bcin05g05740	4	Bcin12g05380,Bcin06g02530,Bcin02g08860,Bcin08g02880
GO:0042886	amide transport	biological_process	0.8131	1	8	299	316	8354	3	Bcin03g01290,Bcin01g10390,Bcin01g08160	5	Bcin02g08860,Bcin11g04410,Bcin01g00350,Bcin05g04010,Bcin10g00380
GO:0031410	cytoplasmic vesicle	cellular_component	0.81485	1	1	299	51	8354	0		1	Bcin02g08860
GO:0097708	intracellular vesicle	cellular_component	0.81485	1	1	299	51	8354	0		1	Bcin02g08860
GO:0005856	cytoskeleton	cellular_component	0.81878	1	3	299	127	8354	1	Bcin10g01200	2	Bcin04g05270,Bcin01g04590
GO:0017038	protein import	biological_process	0.81921	1	1	299	50	8354	1	Bcin01g08160	0
GO:0003899	DNA-directed 5-3 RNA polymerase activity	molecular_function	0.81988	1	1	299	53	8354	1	Bcin05g00380	0
GO:0006412	translation	biological_process	0.8227	1	9	299	304	8354	7	Novel00754,Bcin06g06520,Bcin02g01260,Bcin05g04200,Novel00058,Bcin03g01270,Bcin11g03330	2	Bcin04g02720,Bcin03g00410
GO:0045184	establishment of protein localization	biological_process	0.82282	1	8	299	317	8354	3	Bcin01g08160,Bcin01g10390,Bcin03g01290	5	Bcin01g00350,Bcin05g04010,Bcin10g00380,Bcin11g04410,Bcin02g08860
GO:0006520	cellular amino acid metabolic process	biological_process	0.82362	1	5	299	187	8354	3	Bcin08g04910,Bcin11g06310,Bcin05g04200	2	Bcin11g01050,Bcin08g02190
GO:0140098	catalytic activity, acting on RNA	molecular_function	0.82537	1	9	299	350	8354	3	Bcin09g02780,Bcin05g00380,Bcin05g04200	6	Bcin01g06090,Bcin11g04410,Bcin09g03070,Novel00272,Bcin10g03910,Bcin05g01530
GO:0006259	DNA metabolic process	biological_process	0.82918	1	10	299	392	8354	3	Bcin10g01200,Bcin07g06640,Bcin09g05130	7	Bcin05g03310,Bcin16g02550,Bcin11g04410,Bcin01g06090,Bcin12g04790,Novel00272,Bcin14g04900
GO:0006511	ubiquitin-dependent protein catabolic process	biological_process	0.83222	1	1	299	48	8354	0		1	Bcin01g07080
GO:0019941	modification-dependent protein catabolic process	biological_process	0.83222	1	1	299	48	8354	0		1	Bcin01g07080
GO:0043632	modification-dependent macromolecule catabolic process	biological_process	0.83222	1	1	299	48	8354	0		1	Bcin01g07080
GO:0016874	ligase activity	molecular_function	0.83247	1	3	299	134	8354	1	Bcin05g04200	2	Bcin02g07720,Bcin10g00380
GO:0008080	N-acetyltransferase activity	molecular_function	0.83294	1	2	299	80	8354	1	Bcin12g05520	1	Bcin03g00400
GO:0097367	carbohydrate derivative binding	molecular_function	0.83409	1	22	299	876	8354	7	Bcin15g00100,Bcin10g00230,Bcin05g04200,Bcin07g02220,Bcin05g05740,Bcin13g00710,Bcin14g02650	15	Bcin03g05710,Bcin10g03910,Bcin07g01500,Bcin16g02550,Bcin03g00410,Bcin13g05380,Bcin08g03110,Bcin11g04410,Bcin01g06090,Bcin14g03770,Bcin15g03030,Bcin07g00560,Bcin06g02530,Bcin10g04800,Bcin07g06680
GO:0009308	amine metabolic process	biological_process	0.83454	1	1	299	50	8354	0		1	Bcin11g04410
GO:0031982	vesicle	cellular_component	0.83534	1	1	299	54	8354	0		1	Bcin02g08860
GO:0032268	regulation of cellular protein metabolic process	biological_process	0.83571	1	1	299	51	8354	1	Bcin02g01260	0
GO:1901362	organic cyclic compound biosynthetic process	biological_process	0.83831	1	38	299	1282	8354	13	Bcin14g05480,Bcin01g06010,Bcin08g04910,Bcin08g04920,Bcin16g03360,Bcin12g00900,Bcin15g02200,Bcin03g08170,Bcin13g03110,Bcin03g01270,Bcin13g03100,Bcin10g01200,Bcin05g00380	25	Bcin05g01530,Bcin16g01810,Bcin08g06190,Bcin01g06100,Bcin09g01980,Bcin03g00410,Bcin08g00290,Bcin08g02880,Bcin07g01090,Bcin05g05140,Bcin16g00220,Bcin08g02190,Bcin07g06750,Bcin09g05320,Bcin07g02370,Bcin10g03910,Novel00272,Bcin02g02580,Bcin03g00400,Bcin02g08940,Bcin11g04410,Bcin03g08650,Bcin01g06620,Bcin01g03310,Bcin13g03660
GO:0030554	adenyl nucleotide binding	molecular_function	0.83864	1	18	299	752	8354	6	Bcin14g02650,Bcin05g05740,Bcin13g00710,Bcin07g02220,Bcin05g04200,Bcin13g02080	12	Bcin15g03030,Bcin07g06680,Bcin10g04800,Bcin06g02530,Bcin11g04410,Bcin01g06090,Bcin14g03770,Bcin07g01500,Bcin16g02550,Bcin03g00410,Bcin08g03110,Bcin10g03910
GO:0006400	tRNA modification	biological_process	0.83947	1	2	299	88	8354	0		2	Bcin16g02050,Bcin10g03910
GO:0000228	nuclear chromosome	cellular_component	0.84208	1	2	299	96	8354	1	Bcin07g06640	1	Bcin03g01330
GO:0016772	transferase activity, transferring phosphorus-containing groups	molecular_function	0.84307	1	14	299	560	8354	8	Bcin07g04230,Bcin13g00710,Bcin03g01270,Bcin02g06660,Bcin06g02130,Bcin01g10780,Bcin09g02780,Bcin05g00380	6	Bcin10g03910,Bcin14g03770,Bcin01g05930,Bcin10g04800,Bcin15g03030,Bcin16g02550
GO:0004252	serine-type endopeptidase activity	molecular_function	0.84328	1	1	299	52	8354	0		1	Bcin01g04590
GO:0065007	biological regulation	biological_process	0.84479	1	43	299	1510	8354	15	Bcin08g04920,Bcin01g06010,Bcin08g01070,Bcin02g01260,Bcin14g05480,Bcin07g04230,Bcin16g05050,Novel00131,Bcin06g07120,Bcin06g06520,Bcin12g00930,Bcin10g01200,Bcin08g00270,Bcin01g10390,Bcin13g02080	28	Bcin01g04590,Bcin09g05320,Bcin01g05930,Bcin01g06090,Bcin07g06750,Bcin10g00280,Bcin16g00220,Bcin07g01090,Bcin05g05140,Bcin01g04060,Bcin03g00410,Bcin09g01980,Bcin01g09420,Bcin01g06100,Bcin08g06190,Bcin16g01810,Bcin11g03820,Bcin04g06230,Bcin09g03070,Bcin01g06620,Bcin01g03310,Bcin11g04410,Bcin03g08650,Bcin02g08940,Bcin03g00400,Bcin01g01760,Bcin10g03910,Novel00272
GO:0016410	N-acyltransferase activity	molecular_function	0.84518	1	2	299	83	8354	1	Bcin12g05520	1	Bcin03g00400
GO:0098805	whole membrane	cellular_component	0.84531	1	2	299	94	8354	1	Bcin01g04900	1	Bcin02g08860
GO:0006367	transcription initiation from RNA polymerase II promoter	biological_process	0.84548	1	1	299	51	8354	0		1	Bcin03g00410
GO:0016592	mediator complex	cellular_component	0.84656	1	1	299	51	8354	0		1	Bcin11g03820
GO:0051128	regulation of cellular component organization	biological_process	0.84708	1	1	299	51	8354	1	Bcin10g01200	0
GO:0016747	transferase activity, transferring acyl groups other than amino-acyl groups	molecular_function	0.84803	1	4	299	173	8354	1	Bcin12g05520	3	Bcin16g00450,Bcin03g00400,Bcin08g00290
GO:0043038	amino acid activation	biological_process	0.84817	1	1	299	54	8354	1	Bcin05g04200	0
GO:0043039	tRNA aminoacylation	biological_process	0.84817	1	1	299	54	8354	1	Bcin05g04200	0
GO:0051246	regulation of protein metabolic process	biological_process	0.84881	1	1	299	53	8354	1	Bcin02g01260	0
GO:0006364	rRNA processing	biological_process	0.84949	1	1	299	48	8354	1	Bcin05g04800	0
GO:0016072	rRNA metabolic process	biological_process	0.84949	1	1	299	48	8354	1	Bcin05g04800	0
GO:0016831	carboxy-lyase activity	molecular_function	0.85086	1	1	299	51	8354	1	Bcin06g06670	0
GO:0015078	proton transmembrane transporter activity	molecular_function	0.856	1	3	299	130	8354	2	Bcin15g02200,Bcin10g01200	1	Bcin08g02880
GO:0004190	aspartic-type endopeptidase activity	molecular_function	0.8565	1	1	299	54	8354	1	Bcin07g04450	0
GO:0070001	aspartic-type peptidase activity	molecular_function	0.8565	1	1	299	54	8354	1	Bcin07g04450	0
GO:0032553	ribonucleotide binding	molecular_function	0.85692	1	21	299	856	8354	7	Bcin07g02220,Bcin05g04200,Bcin10g00230,Bcin15g00100,Bcin14g02650,Bcin05g05740,Bcin13g00710	14	Bcin08g03110,Bcin03g00410,Bcin13g05380,Bcin16g02550,Bcin07g01500,Bcin10g03910,Bcin07g06680,Bcin10g04800,Bcin06g02530,Bcin07g00560,Bcin15g03030,Bcin14g03770,Bcin01g06090,Bcin11g04410
GO:0016591	RNA polymerase II, holoenzyme	cellular_component	0.85725	1	1	299	53	8354	1	Bcin10g01200	0
GO:0016407	acetyltransferase activity	molecular_function	0.85867	1	2	299	86	8354	1	Bcin12g05520	1	Bcin03g00400
GO:0051536	iron-sulfur cluster binding	molecular_function	0.86021	1	1	299	56	8354	0		1	Bcin13g03660
GO:0051540	metal cluster binding	molecular_function	0.86021	1	1	299	56	8354	0		1	Bcin13g03660
GO:0015979	photosynthesis	biological_process	0.86103	1	1	299	57	8354	0		1	Bcin02g07440
GO:0010468	regulation of gene expression	biological_process	0.86117	1	24	299	890	8354	6	Bcin14g05480,Bcin02g01260,Bcin08g00270,Bcin10g01200,Bcin01g06010,Bcin08g04920	18	Bcin16g01810,Bcin10g03910,Novel00272,Bcin01g06100,Bcin08g06190,Bcin03g00410,Bcin09g01980,Bcin03g00400,Bcin16g00220,Bcin05g05140,Bcin07g01090,Bcin03g08650,Bcin11g04410,Bcin02g08940,Bcin07g06750,Bcin09g05320,Bcin01g03310,Bcin01g06620
GO:0016746	transferase activity, transferring acyl groups	molecular_function	0.86221	1	5	299	212	8354	1	Bcin12g05520	4	Bcin01g07080,Bcin03g00400,Bcin08g00290,Bcin16g00450
GO:0005524	ATP binding	molecular_function	0.86476	1	17	299	736	8354	5	Bcin14g02650,Bcin05g05740,Bcin13g00710,Bcin07g02220,Bcin05g04200	12	Bcin15g03030,Bcin07g06680,Bcin10g04800,Bcin06g02530,Bcin14g03770,Bcin01g06090,Bcin11g04410,Bcin16g02550,Bcin07g01500,Bcin08g03110,Bcin03g00410,Bcin10g03910
GO:0008092	cytoskeletal protein binding	molecular_function	0.86486	1	2	299	114	8354	1	Bcin01g04900	1	Bcin10g04180
GO:0006486	protein glycosylation	biological_process	0.86495	1	1	299	55	8354	0		1	Bcin14g02740
GO:0009100	glycoprotein metabolic process	biological_process	0.86495	1	1	299	55	8354	0		1	Bcin14g02740
GO:0009101	glycoprotein biosynthetic process	biological_process	0.86495	1	1	299	55	8354	0		1	Bcin14g02740
GO:0043413	macromolecule glycosylation	biological_process	0.86495	1	1	299	55	8354	0		1	Bcin14g02740
GO:0008237	metallopeptidase activity	molecular_function	0.86501	1	1	299	53	8354	1	Bcin05g04800	0
GO:0016835	carbon-oxygen lyase activity	molecular_function	0.8661	1	1	299	52	8354	0		1	Bcin13g04060
GO:0098588	bounding membrane of organelle	cellular_component	0.86615	1	3	299	137	8354	2	Bcin10g01200,Bcin01g04900	1	Bcin02g08860
GO:0004812	aminoacyl-tRNA ligase activity	molecular_function	0.86685	1	1	299	57	8354	1	Bcin05g04200	0
GO:0016875	ligase activity, forming carbon-oxygen bonds	molecular_function	0.86685	1	1	299	57	8354	1	Bcin05g04200	0
GO:0044249	cellular biosynthetic process	biological_process	0.86804	1	59	299	1913	8354	21	Bcin08g04910,Bcin01g06010,Bcin11g03330,Bcin06g02130,Bcin08g04920,Bcin11g06310,Bcin05g04200,Bcin09g05130,Novel00058,Novel00754,Bcin14g05480,Bcin02g01260,Bcin03g01270,Bcin10g01200,Bcin02g06660,Bcin06g06520,Bcin03g06440,Bcin05g00380,Bcin13g01140,Bcin15g02200,Bcin07g06640	38	Bcin16g00220,Bcin05g05140,Bcin07g01090,Bcin01g05810,Bcin01g06090,Bcin07g06750,Bcin16g01800,Bcin08g02190,Bcin09g05320,Bcin14g02740,Bcin07g02370,Bcin16g01810,Bcin05g01530,Bcin03g01330,Bcin01g06100,Bcin16g02050,Bcin15g05620,Bcin08g06190,Bcin06g03160,Bcin04g02720,Bcin03g00410,Bcin08g00290,Bcin08g02880,Bcin09g01980,Bcin12g06100,Bcin03g00400,Bcin10g00380,Bcin03g08650,Bcin11g04410,Bcin02g08940,Bcin13g03…
GO:0019953	sexual reproduction	biological_process	0.87298	1	1	299	56	8354	0		1	Bcin15g01910
GO:0044703	multi-organism reproductive process	biological_process	0.87298	1	1	299	56	8354	0		1	Bcin15g01910
GO:0015267	channel activity	molecular_function	0.87563	1	2	299	100	8354	1	Bcin09g06230	1	Bcin01g04590
GO:0022803	passive transmembrane transporter activity	molecular_function	0.87563	1	2	299	100	8354	1	Bcin09g06230	1	Bcin01g04590
GO:2000112	regulation of cellular macromolecule biosynthetic process	biological_process	0.87699	1	23	299	865	8354	5	Bcin08g04920,Bcin01g06010,Bcin10g01200,Bcin02g01260,Bcin14g05480	18	Bcin01g03310,Bcin01g06620,Bcin09g05320,Bcin03g08650,Bcin11g04410,Bcin02g08940,Bcin07g06750,Bcin03g00400,Bcin16g00220,Bcin05g05140,Bcin07g01090,Bcin03g00410,Bcin09g01980,Bcin01g06100,Bcin08g06190,Bcin16g01810,Novel00272,Bcin10g03910
GO:0140110	transcription regulator activity	molecular_function	0.87755	1	13	299	533	8354	4	Bcin10g01200,Bcin01g06010,Bcin14g05480,Bcin08g04920	9	Bcin16g00220,Bcin05g05140,Novel00272,Bcin03g08650,Bcin02g08940,Bcin08g06190,Bcin09g05320,Bcin01g03310,Bcin01g06620
GO:0032559	adenyl ribonucleotide binding	molecular_function	0.8784	1	17	299	745	8354	5	Bcin14g02650,Bcin05g05740,Bcin13g00710,Bcin07g02220,Bcin05g04200	12	Bcin10g04800,Bcin07g06680,Bcin06g02530,Bcin15g03030,Bcin01g06090,Bcin14g03770,Bcin11g04410,Bcin03g00410,Bcin08g03110,Bcin07g01500,Bcin16g02550,Bcin10g03910
GO:0140097	catalytic activity, acting on DNA	molecular_function	0.87851	1	4	299	200	8354	2	Bcin09g02780,Bcin07g06640	2	Bcin01g06090,Bcin11g04410
GO:0044257	cellular protein catabolic process	biological_process	0.88039	1	1	299	56	8354	0		1	Bcin01g07080
GO:0051603	proteolysis involved in cellular protein catabolic process	biological_process	0.88039	1	1	299	56	8354	0		1	Bcin01g07080
GO:0009889	regulation of biosynthetic process	biological_process	0.8805	1	23	299	867	8354	5	Bcin08g04920,Bcin10g01200,Bcin01g06010,Bcin02g01260,Bcin14g05480	18	Bcin01g06620,Bcin01g03310,Bcin09g05320,Bcin11g04410,Bcin03g08650,Bcin07g06750,Bcin02g08940,Bcin16g00220,Bcin03g00400,Bcin07g01090,Bcin05g05140,Bcin03g00410,Bcin09g01980,Bcin01g06100,Bcin08g06190,Bcin16g01810,Novel00272,Bcin10g03910
GO:0010556	regulation of macromolecule biosynthetic process	biological_process	0.8805	1	23	299	867	8354	5	Bcin02g01260,Bcin14g05480,Bcin08g04920,Bcin10g01200,Bcin01g06010	18	Bcin09g01980,Bcin03g00410,Bcin08g06190,Bcin01g06100,Novel00272,Bcin10g03910,Bcin16g01810,Bcin01g03310,Bcin01g06620,Bcin09g05320,Bcin02g08940,Bcin07g06750,Bcin03g08650,Bcin11g04410,Bcin05g05140,Bcin07g01090,Bcin03g00400,Bcin16g00220
GO:0031326	regulation of cellular biosynthetic process	biological_process	0.8805	1	23	299	867	8354	5	Bcin14g05480,Bcin02g01260,Bcin08g04920,Bcin10g01200,Bcin01g06010	18	Bcin09g01980,Bcin03g00410,Bcin10g03910,Novel00272,Bcin16g01810,Bcin08g06190,Bcin01g06100,Bcin09g05320,Bcin01g03310,Bcin01g06620,Bcin05g05140,Bcin07g01090,Bcin03g00400,Bcin16g00220,Bcin02g08940,Bcin07g06750,Bcin03g08650,Bcin11g04410
GO:0016485	protein processing	biological_process	0.88267	1	1	299	55	8354	1	Bcin07g04450	0
GO:0019725	cellular homeostasis	biological_process	0.88502	1	1	299	57	8354	0		1	Bcin09g03070
GO:0030246	carbohydrate binding	molecular_function	0.88573	1	1	299	56	8354	0		1	Bcin09g01150
GO:0030163	protein catabolic process	biological_process	0.89228	1	1	299	60	8354	0		1	Bcin01g07080
GO:0006355	regulation of transcription, DNA-templated	biological_process	0.89276	1	22	299	845	8354	4	Bcin14g05480,Bcin08g04920,Bcin10g01200,Bcin01g06010	18	Bcin03g00410,Bcin09g01980,Bcin01g06100,Bcin08g06190,Bcin16g01810,Bcin10g03910,Novel00272,Bcin01g03310,Bcin01g06620,Bcin09g05320,Bcin03g08650,Bcin11g04410,Bcin02g08940,Bcin07g06750,Bcin03g00400,Bcin16g00220,Bcin05g05140,Bcin07g01090
GO:1903506	regulation of nucleic acid-templated transcription	biological_process	0.89276	1	22	299	845	8354	4	Bcin08g04920,Bcin01g06010,Bcin10g01200,Bcin14g05480	18	Bcin09g05320,Bcin01g03310,Bcin01g06620,Bcin03g00400,Bcin16g00220,Bcin05g05140,Bcin07g01090,Bcin03g08650,Bcin11g04410,Bcin02g08940,Bcin07g06750,Bcin03g00410,Bcin09g01980,Bcin16g01810,Bcin10g03910,Novel00272,Bcin01g06100,Bcin08g06190
GO:0006464	cellular protein modification process	biological_process	0.89304	1	10	299	425	8354	3	Bcin10g01200,Bcin16g03360,Bcin03g06440	7	Bcin01g07080,Bcin03g00400,Bcin09g03070,Bcin15g03030,Bcin14g02740,Bcin03g00410,Bcin10g04800
GO:0036211	protein modification process	biological_process	0.89304	1	10	299	425	8354	3	Bcin03g06440,Bcin10g01200,Bcin16g03360	7	Bcin15g03030,Bcin10g04800,Bcin14g02740,Bcin03g00410,Bcin09g03070,Bcin03g00400,Bcin01g07080
GO:0000428	DNA-directed RNA polymerase complex	cellular_component	0.89531	1	1	299	60	8354	1	Bcin10g01200	0
GO:0055029	nuclear DNA-directed RNA polymerase complex	cellular_component	0.89531	1	1	299	60	8354	1	Bcin10g01200	0
GO:0043412	macromolecule modification	biological_process	0.89543	1	14	299	554	8354	3	Bcin03g06440,Bcin16g03360,Bcin10g01200	11	Bcin10g04800,Bcin03g00410,Bcin14g02740,Bcin15g03030,Bcin10g03910,Bcin05g01530,Bcin09g03070,Bcin01g07080,Bcin03g00400,Bcin16g02050,Bcin12g04790
GO:0038023	signaling receptor activity	molecular_function	0.8955	1	1	299	66	8354	1	Bcin01g10390	0
GO:0051252	regulation of RNA metabolic process	biological_process	0.89597	1	22	299	847	8354	4	Bcin08g04920,Bcin10g01200,Bcin01g06010,Bcin14g05480	18	Bcin09g05320,Bcin01g03310,Bcin01g06620,Bcin05g05140,Bcin07g01090,Bcin03g00400,Bcin16g00220,Bcin02g08940,Bcin07g06750,Bcin03g08650,Bcin11g04410,Bcin09g01980,Bcin03g00410,Bcin10g03910,Novel00272,Bcin16g01810,Bcin08g06190,Bcin01g06100
GO:2001141	regulation of RNA biosynthetic process	biological_process	0.89597	1	22	299	847	8354	4	Bcin08g04920,Bcin10g01200,Bcin01g06010,Bcin14g05480	18	Bcin01g03310,Bcin01g06620,Bcin09g05320,Bcin07g06750,Bcin02g08940,Bcin03g08650,Bcin11g04410,Bcin05g05140,Bcin07g01090,Bcin03g00400,Bcin16g00220,Bcin09g01980,Bcin03g00410,Bcin08g06190,Bcin01g06100,Novel00272,Bcin10g03910,Bcin16g01810
GO:0005634	nucleus	cellular_component	0.89783	1	27	299	1004	8354	7	Bcin08g04920,Bcin06g01490,Bcin06g07120,Bcin10g01200,Bcin07g02220,Bcin15g01960,Bcin07g06640	20	Bcin01g03310,Bcin01g06620,Bcin09g05320,Bcin07g06750,Bcin02g08940,Bcin01g06090,Bcin03g08650,Bcin05g05140,Bcin07g01090,Bcin16g02550,Bcin05g03310,Bcin03g00410,Bcin16g02050,Bcin06g03160,Bcin01g06100,Bcin03g01330,Novel00272,Bcin11g03820,Bcin15g01910,Bcin01g11300
GO:0007059	chromosome segregation	biological_process	0.8989	1	1	299	63	8354	0		1	Bcin02g09050
GO:0008234	cysteine-type peptidase activity	molecular_function	0.89928	1	1	299	76	8354	1	Bcin03g01290	0
GO:0006357	regulation of transcription by RNA polymerase II	biological_process	0.90284	1	1	299	64	8354	0		1	Bcin03g00410
GO:0019219	regulation of nucleobase-containing compound metabolic process	biological_process	0.90417	1	22	299	854	8354	4	Bcin01g06010,Bcin10g01200,Bcin08g04920,Bcin14g05480	18	Bcin07g01090,Bcin05g05140,Bcin16g00220,Bcin03g00400,Bcin02g08940,Bcin07g06750,Bcin11g04410,Bcin03g08650,Bcin09g05320,Bcin01g06620,Bcin01g03310,Bcin10g03910,Novel00272,Bcin16g01810,Bcin08g06190,Bcin01g06100,Bcin09g01980,Bcin03g00410
GO:0003924	GTPase activity	molecular_function	0.90685	1	3	299	177	8354	2	Bcin13g00710,Bcin07g02220	1	Bcin10g03910
GO:0000776	kinetochore	cellular_component	0.90823	1	1	299	67	8354	1	Bcin06g00150	0
GO:0060089	molecular transducer activity	molecular_function	0.90838	1	1	299	69	8354	1	Bcin01g10390	0
GO:0004175	endopeptidase activity	molecular_function	0.91021	1	4	299	193	8354	3	Bcin07g04450,Bcin03g01290,Bcin05g04800	1	Bcin01g04590
GO:0003676	nucleic acid binding	molecular_function	0.91051	1	39	299	1460	8354	11	Bcin14g05480,Novel00058,Bcin06g01490,Bcin08g04920,Bcin01g08230,Bcin01g06010,Bcin08g00270,Bcin15g02200,Bcin05g00380,Bcin05g05740,Bcin10g01200	28	Bcin09g01980,Bcin03g00410,Bcin16g02550,Bcin05g01530,Bcin14g01340,Bcin16g01810,Bcin15g05620,Bcin03g01330,Bcin01g06100,Bcin09g06730,Bcin07g04260,Bcin09g04810,Bcin07g06750,Bcin01g06970,Bcin01g06090,Bcin16g00450,Bcin08g03110,Bcin15g01910,Novel00272,Bcin10g03910,Bcin13g04470,Bcin01g06620,Bcin01g03310,Novel00216,Bcin10g00380,Bcin12g04790,Bcin02g08940,Bcin11g04410
GO:0005575	cellular_component	cellular_component	0.91282	1	121	299	3811	8354	47	Bcin11g01450,Bcin07g02940,Bcin03g01290,Bcin07g04230,Bcin03g04690,Bcin06g01170,Bcin10g01200,Bcin16g01050,Bcin06g06520,Bcin01g04900,Bcin07g06640,Bcin13g02080,Bcin16g03360,Bcin07g02220,Bcin11g03330,Bcin02g01440,Bcin08g01070,Bcin06g02130,Bcin08g04920,Bcin06g00150,Bcin03g01280,Bcin08g02080,Bcin06g01490,Novel00058,Novel00131,Bcin14g02440,Bcin05g04200,Bcin15g01960,Novel00754,Bcin12g00930,Bcin02g06660,Bc…	74	Bcin01g00360,Bcin14g03770,Bcin10g00280,Bcin05g05140,Bcin08g03040,Bcin01g04590,Bcin09g05320,Bcin06g02530,Bcin14g01410,Bcin01g06100,Bcin01g09630,Bcin08g06190,Bcin11g03820,Bcin05g04400,Bcin01g04060,Bcin16g02550,Bcin04g02720,Novel00646,Bcin09g01980,Bcin15g05500,Bcin09g01150,Bcin02g08940,Bcin01g07080,Bcin10g00380,Bcin12g05380,Bcin01g03310,Bcin12g06190,Bcin02g08860,Bcin13g05740,Bcin09g06120,Bcin01g1130…
GO:0005622	intracellular	cellular_component	0.91385	1	59	299	1984	8354	21	Novel00058,Bcin05g04200,Bcin14g02440,Novel00754,Bcin15g01960,Bcin07g02940,Bcin11g03330,Bcin06g01490,Bcin08g04920,Bcin06g00150,Bcin03g01290,Bcin13g02080,Bcin15g02200,Bcin07g06640,Bcin07g02220,Bcin03g01270,Bcin10g01200,Bcin06g01170,Bcin06g07120,Bcin06g06520,Bcin01g04900	38	Bcin11g03820,Bcin05g01530,Bcin01g06100,Bcin03g01330,Bcin08g06190,Bcin06g03160,Bcin16g02050,Bcin04g02720,Bcin08g02880,Bcin03g00410,Bcin05g03310,Bcin13g04060,Bcin01g04060,Bcin16g02550,Bcin07g01090,Bcin05g05140,Bcin07g06750,Bcin01g06090,Bcin09g05320,Bcin06g02530,Bcin01g04590,Bcin01g00350,Bcin01g11300,Bcin15g01910,Bcin02g05330,Novel00272,Bcin13g05740,Bcin04g05270,Bcin10g00380,Bcin15g05500,Bcin03g0865…
GO:0006508	proteolysis	biological_process	0.9153	1	7	299	305	8354	3	Bcin08g06270,Bcin03g01290,Bcin07g04450	4	Bcin01g07080,Bcin08g00290,Bcin01g06970,Bcin04g00860
GO:0043229	intracellular organelle	cellular_component	0.91622	1	49	299	1685	8354	19	Bcin01g04900,Bcin06g06520,Bcin06g07120,Bcin03g01270,Bcin06g01170,Bcin10g01200,Bcin07g02220,Bcin13g02080,Bcin07g06640,Bcin15g02200,Bcin06g01490,Bcin03g01290,Bcin06g00150,Bcin08g04920,Bcin11g03330,Novel00754,Bcin15g01960,Bcin14g02440,Novel00058	30	Bcin02g08860,Bcin01g03310,Bcin01g06620,Bcin12g05380,Bcin02g08940,Bcin03g08650,Bcin15g05500,Bcin04g05270,Novel00272,Bcin01g11300,Bcin15g01910,Bcin01g00350,Bcin13g05740,Bcin06g02530,Bcin09g05320,Bcin01g04590,Bcin05g05140,Bcin07g01090,Bcin01g06090,Bcin07g06750,Bcin04g02720,Bcin08g02880,Bcin03g00410,Bcin16g02550,Bcin05g03310,Bcin11g03820,Bcin16g02050,Bcin06g03160,Bcin01g06100,Bcin03g01330
GO:0034062	5-3 RNA polymerase activity	molecular_function	0.91935	1	1	299	78	8354	1	Bcin05g00380	0
GO:0097747	RNA polymerase activity	molecular_function	0.91935	1	1	299	78	8354	1	Bcin05g00380	0
GO:0016817	hydrolase activity, acting on acid anhydrides	molecular_function	0.91995	1	8	299	403	8354	3	Bcin13g00710,Bcin07g02220,Bcin14g02650	5	Bcin01g06090,Bcin11g04410,Bcin10g03910,Bcin13g04990,Bcin07g01500
GO:0051171	regulation of nitrogen compound metabolic process	biological_process	0.92113	1	23	299	903	8354	5	Bcin08g04920,Bcin10g01200,Bcin01g06010,Bcin14g05480,Bcin02g01260	18	Bcin09g05320,Bcin01g03310,Bcin01g06620,Bcin05g05140,Bcin07g01090,Bcin03g00400,Bcin16g00220,Bcin07g06750,Bcin02g08940,Bcin03g08650,Bcin11g04410,Bcin09g01980,Bcin03g00410,Bcin10g03910,Novel00272,Bcin16g01810,Bcin08g06190,Bcin01g06100
GO:0016830	carbon-carbon lyase activity	molecular_function	0.92141	1	1	299	68	8354	1	Bcin06g06670	0
GO:0060255	regulation of macromolecule metabolic process	biological_process	0.92224	1	24	299	941	8354	6	Bcin02g01260,Bcin08g00270,Bcin14g05480,Bcin08g04920,Bcin10g01200,Bcin01g06010	18	Bcin03g00410,Bcin09g01980,Bcin01g06100,Bcin08g06190,Bcin16g01810,Novel00272,Bcin10g03910,Bcin01g03310,Bcin01g06620,Bcin09g05320,Bcin03g08650,Bcin11g04410,Bcin07g06750,Bcin02g08940,Bcin03g00400,Bcin16g00220,Bcin05g05140,Bcin07g01090
GO:0005654	nucleoplasm	cellular_component	0.92425	1	3	299	166	8354	2	Bcin06g01490,Bcin10g01200	1	Bcin11g03820
GO:0080090	regulation of primary metabolic process	biological_process	0.92488	1	23	299	907	8354	5	Bcin02g01260,Bcin14g05480,Bcin08g04920,Bcin10g01200,Bcin01g06010	18	Bcin03g00410,Bcin09g01980,Bcin01g06100,Bcin08g06190,Bcin16g01810,Novel00272,Bcin10g03910,Bcin01g06620,Bcin01g03310,Bcin09g05320,Bcin11g04410,Bcin03g08650,Bcin07g06750,Bcin02g08940,Bcin16g00220,Bcin03g00400,Bcin07g01090,Bcin05g05140
GO:0042254	ribosome biogenesis	biological_process	0.92847	1	1	299	67	8354	1	Bcin05g04800	0
GO:0019222	regulation of metabolic process	biological_process	0.9302	1	24	299	949	8354	6	Bcin10g01200,Bcin01g06010,Bcin08g04920,Bcin02g01260,Bcin08g00270,Bcin14g05480	18	Bcin02g08940,Bcin07g06750,Bcin03g08650,Bcin11g04410,Bcin05g05140,Bcin07g01090,Bcin03g00400,Bcin16g00220,Bcin01g03310,Bcin01g06620,Bcin09g05320,Bcin08g06190,Bcin01g06100,Bcin10g03910,Novel00272,Bcin16g01810,Bcin09g01980,Bcin03g00410
GO:0031323	regulation of cellular metabolic process	biological_process	0.93095	1	23	299	913	8354	5	Bcin08g04920,Bcin01g06010,Bcin10g01200,Bcin14g05480,Bcin02g01260	18	Bcin09g05320,Bcin01g03310,Bcin01g06620,Bcin03g00400,Bcin16g00220,Bcin05g05140,Bcin07g01090,Bcin03g08650,Bcin11g04410,Bcin07g06750,Bcin02g08940,Bcin03g00410,Bcin09g01980,Bcin16g01810,Novel00272,Bcin10g03910,Bcin01g06100,Bcin08g06190
GO:0051604	protein maturation	biological_process	0.93145	1	1	299	70	8354	1	Bcin07g04450	0
GO:0043226	organelle	cellular_component	0.93282	1	51	299	1769	8354	20	Bcin15g01960,Novel00754,Novel00058,Bcin14g02440,Bcin08g04920,Bcin03g01290,Bcin06g00150,Bcin06g01490,Bcin11g03330,Bcin07g02220,Bcin07g06640,Bcin15g02200,Bcin01g08160,Bcin13g02080,Bcin06g07120,Bcin06g06520,Bcin01g04900,Bcin10g01200,Bcin06g01170,Bcin03g01270	31	Bcin16g02550,Bcin05g03310,Bcin04g02720,Bcin03g00410,Bcin08g02880,Bcin06g03160,Bcin16g02050,Bcin01g06100,Bcin03g01330,Bcin11g03820,Bcin01g04590,Bcin06g02530,Bcin09g05320,Bcin01g06090,Bcin07g06750,Bcin07g01090,Bcin05g05140,Bcin04g05270,Bcin13g05740,Bcin01g11300,Bcin15g01910,Novel00272,Bcin01g00350,Bcin01g06620,Bcin12g05380,Bcin01g03310,Bcin01g09410,Bcin02g08860,Bcin02g08940,Bcin15g05500,Bcin03g08650
GO:0006366	transcription by RNA polymerase II	biological_process	0.93305	1	2	299	121	8354	1	Bcin10g01200	1	Bcin03g00410
GO:0031981	nuclear lumen	cellular_component	0.93402	1	6	299	284	8354	3	Bcin06g01490,Bcin07g06640,Bcin10g01200	3	Bcin11g03820,Bcin01g06100,Bcin03g01330
GO:0043231	intracellular membrane-bounded organelle	cellular_component	0.93412	1	37	299	1355	8354	11	Bcin06g01170,Bcin10g01200,Bcin01g04900,Bcin06g07120,Bcin15g02200,Bcin07g06640,Bcin07g02220,Bcin06g01490,Bcin03g01290,Bcin08g04920,Bcin15g01960	26	Bcin03g08650,Bcin15g05500,Bcin02g08940,Bcin01g03310,Bcin12g05380,Bcin01g06620,Bcin01g00350,Novel00272,Bcin15g01910,Bcin01g11300,Bcin13g05740,Bcin05g05140,Bcin07g01090,Bcin07g06750,Bcin01g06090,Bcin09g05320,Bcin06g02530,Bcin11g03820,Bcin03g01330,Bcin01g06100,Bcin16g02050,Bcin06g03160,Bcin03g00410,Bcin08g02880,Bcin05g03310,Bcin16g02550
GO:1901564	organonitrogen compound metabolic process	biological_process	0.93494	1	42	299	1436	8354	19	Bcin07g04450,Bcin03g06440,Bcin06g06520,Bcin10g01200,Bcin02g00780,Bcin03g01270,Bcin08g06270,Bcin15g02200,Bcin13g02080,Bcin16g03360,Bcin03g01280,Bcin03g01290,Bcin11g03330,Bcin08g04910,Bcin02g01260,Novel00754,Novel00058,Bcin05g04200,Bcin11g06310	23	Bcin13g03660,Bcin10g04800,Bcin11g04410,Bcin01g07080,Bcin03g00400,Bcin02g07720,Bcin02g02580,Bcin01g11300,Bcin15g03030,Bcin07g02370,Bcin14g02740,Bcin14g03770,Bcin08g02190,Bcin01g06970,Bcin11g01050,Bcin04g00860,Bcin04g02720,Bcin03g00410,Bcin08g02880,Bcin08g00290,Bcin01g06100,Bcin09g03070,Bcin14g04900
GO:0005102	signaling receptor binding	molecular_function	0.93748	1	2	299	131	8354	1	Bcin13g02080	1	Bcin04g01800
GO:0019028	viral capsid	cellular_component	0.93829	1	2	299	130	8354	2	Bcin10g01200,Bcin01g08160	0
GO:0008233	peptidase activity	molecular_function	0.93943	1	8	299	358	8354	4	Bcin08g06270,Bcin05g04800,Bcin03g01290,Bcin07g04450	4	Bcin01g06970,Bcin08g00290,Bcin01g04590,Bcin04g00860
GO:0016829	lyase activity	molecular_function	0.94036	1	4	299	194	8354	1	Bcin06g06670	3	Bcin13g04060,Bcin02g01120,Bcin08g00290
GO:0017076	purine nucleotide binding	molecular_function	0.94278	1	18	299	831	8354	6	Bcin05g05740,Bcin13g00710,Bcin14g02650,Bcin05g04200,Bcin13g02080,Bcin07g02220	12	Bcin01g06090,Bcin14g03770,Bcin11g04410,Bcin15g03030,Bcin06g02530,Bcin10g04800,Bcin07g06680,Bcin10g03910,Bcin07g01500,Bcin16g02550,Bcin03g00410,Bcin08g03110
GO:0003723	RNA binding	molecular_function	0.94307	1	8	299	375	8354	3	Novel00058,Bcin08g00270,Bcin06g01490	5	Bcin01g06090,Bcin11g04410,Bcin10g03910,Bcin05g01530,Bcin10g00380
GO:0022613	ribonucleoprotein complex biogenesis	biological_process	0.9444	1	1	299	74	8354	1	Bcin05g04800	0
GO:0005789	endoplasmic reticulum membrane	cellular_component	0.94873	1	2	299	130	8354	1	Bcin10g01200	1	Bcin01g09410
GO:0042175	nuclear outer membrane-endoplasmic reticulum membrane network	cellular_component	0.95065	1	2	299	131	8354	1	Bcin10g01200	1	Bcin01g09410
GO:0070011	peptidase activity, acting on L-amino acid peptides	molecular_function	0.95176	1	7	299	333	8354	4	Bcin07g04450,Bcin03g01290,Bcin05g04800,Bcin08g06270	3	Bcin01g06970,Bcin01g04590,Bcin08g00290
GO:0140096	catalytic activity, acting on a protein	molecular_function	0.95401	1	17	299	723	8354	7	Bcin03g01290,Bcin07g04450,Bcin05g04800,Bcin08g06270,Bcin01g10780,Bcin16g03360,Bcin07g04230	10	Bcin10g04800,Bcin01g05930,Bcin01g04590,Bcin01g06620,Bcin15g03030,Bcin01g07080,Bcin01g06970,Bcin08g00290,Bcin16g02550,Bcin04g00860
GO:0034470	ncRNA processing	biological_process	0.95491	1	3	299	172	8354	1	Bcin05g04800	2	Bcin10g03910,Bcin16g02050
GO:0035639	purine ribonucleoside triphosphate binding	molecular_function	0.955	1	17	299	815	8354	5	Bcin05g04200,Bcin07g02220,Bcin05g05740,Bcin13g00710,Bcin14g02650	12	Bcin10g03910,Bcin07g01500,Bcin16g02550,Bcin03g00410,Bcin08g03110,Bcin11g04410,Bcin01g06090,Bcin14g03770,Bcin15g03030,Bcin06g02530,Bcin10g04800,Bcin07g06680
GO:0043227	membrane-bounded organelle	cellular_component	0.95537	1	39	299	1452	8354	11	Bcin15g01960,Bcin06g01490,Bcin03g01290,Bcin08g04920,Bcin07g02220,Bcin07g06640,Bcin15g02200,Bcin01g04900,Bcin06g07120,Bcin10g01200,Bcin06g01170	28	Bcin08g02880,Bcin03g00410,Bcin16g02550,Bcin05g03310,Bcin11g03820,Bcin16g02050,Bcin06g03160,Bcin03g01330,Bcin01g06100,Bcin06g02530,Bcin09g05320,Bcin05g05140,Bcin07g01090,Bcin01g06090,Bcin07g06750,Novel00272,Bcin15g01910,Bcin01g11300,Bcin01g00350,Bcin13g05740,Bcin01g09410,Bcin02g08860,Bcin01g03310,Bcin12g05380,Bcin01g06620,Bcin02g08940,Bcin03g08650,Bcin15g05500
GO:0006468	protein phosphorylation	biological_process	0.95743	1	2	299	163	8354	0		2	Bcin15g03030,Bcin10g04800
GO:0008033	tRNA processing	biological_process	0.95754	1	2	299	131	8354	0		2	Bcin16g02050,Bcin10g03910
GO:0008270	zinc ion binding	molecular_function	0.96012	1	13	299	615	8354	1	Bcin08g04920	12	Bcin01g03310,Bcin01g06620,Bcin02g08860,Bcin09g05320,Bcin03g08650,Bcin01g06100,Bcin02g08940,Bcin07g06750,Novel00272,Bcin05g05140,Bcin02g05330,Novel00216
GO:0016779	nucleotidyltransferase activity	molecular_function	0.96027	1	2	299	151	8354	2	Bcin05g00380,Bcin09g02780	0
GO:0032555	purine ribonucleotide binding	molecular_function	0.96048	1	17	299	824	8354	5	Bcin13g00710,Bcin05g05740,Bcin14g02650,Bcin05g04200,Bcin07g02220	12	Bcin11g04410,Bcin14g03770,Bcin01g06090,Bcin07g06680,Bcin10g04800,Bcin06g02530,Bcin15g03030,Bcin10g03910,Bcin08g03110,Bcin03g00410,Bcin16g02550,Bcin07g01500
GO:0017111	nucleoside-triphosphatase activity	molecular_function	0.96096	1	6	299	364	8354	3	Bcin14g02650,Bcin13g00710,Bcin07g02220	3	Bcin10g03910,Bcin11g04410,Bcin01g06090
GO:0031974	membrane-enclosed lumen	cellular_component	0.96196	1	6	299	309	8354	3	Bcin07g06640,Bcin10g01200,Bcin06g01490	3	Bcin03g01330,Bcin01g06100,Bcin11g03820
GO:0043233	organelle lumen	cellular_component	0.96196	1	6	299	309	8354	3	Bcin10g01200,Bcin07g06640,Bcin06g01490	3	Bcin03g01330,Bcin01g06100,Bcin11g03820
GO:0070013	intracellular organelle lumen	cellular_component	0.96196	1	6	299	309	8354	3	Bcin07g06640,Bcin10g01200,Bcin06g01490	3	Bcin01g06100,Bcin03g01330,Bcin11g03820
GO:1901360	organic cyclic compound metabolic process	biological_process	0.96342	1	56	299	1998	8354	22	Bcin05g00380,Bcin03g01270,Bcin13g03100,Bcin10g01200,Bcin12g00930,Bcin02g00780,Bcin03g08170,Bcin13g03110,Bcin13g02080,Bcin16g03360,Bcin12g00900,Bcin07g06640,Bcin15g02200,Bcin06g01490,Bcin08g04920,Bcin01g06010,Bcin08g04910,Bcin14g05480,Bcin05g04800,Bcin15g01960,Bcin09g05130,Bcin05g04200	34	Bcin01g06620,Bcin01g03310,Bcin13g03660,Bcin03g00400,Bcin12g04790,Bcin02g08940,Bcin11g04410,Bcin03g08650,Bcin02g02580,Bcin01g11300,Novel00272,Bcin10g03910,Bcin09g05320,Bcin07g02370,Bcin07g01090,Bcin05g05140,Bcin16g00220,Bcin08g02190,Bcin07g06750,Bcin01g06090,Bcin09g01980,Bcin08g00290,Bcin03g00410,Bcin08g02880,Bcin16g02550,Bcin11g01050,Bcin05g03310,Bcin09g03070,Bcin14g04900,Bcin05g01530,Bcin16g0181…
GO:0044265	cellular macromolecule catabolic process	biological_process	0.96352	1	1	299	90	8354	0		1	Bcin01g07080
GO:1990234	transferase complex	cellular_component	0.96442	1	3	299	191	8354	2	Bcin05g05740,Bcin10g01200	1	Bcin05g01530
GO:0034660	ncRNA metabolic process	biological_process	0.96601	1	4	299	226	8354	2	Bcin05g04200,Bcin05g04800	2	Bcin10g03910,Bcin16g02050
GO:0034645	cellular macromolecule biosynthetic process	biological_process	0.96609	1	42	299	1556	8354	15	Bcin01g06010,Bcin11g03330,Bcin08g04920,Bcin05g04200,Novel00058,Bcin09g05130,Bcin02g01260,Novel00754,Bcin14g05480,Bcin10g01200,Bcin03g01270,Bcin03g06440,Bcin05g00380,Bcin06g06520,Bcin07g06640	27	Bcin01g06090,Bcin01g05810,Bcin07g06750,Bcin16g00220,Bcin05g05140,Bcin07g01090,Bcin09g05320,Bcin14g02740,Bcin01g06100,Bcin03g01330,Bcin16g02050,Bcin15g05620,Bcin08g06190,Bcin06g03160,Bcin16g01810,Bcin05g01530,Bcin03g00410,Bcin04g02720,Bcin09g01980,Bcin03g08650,Bcin11g04410,Bcin02g08940,Bcin03g00400,Bcin01g03310,Bcin01g06620,Novel00272,Bcin10g03910
GO:0006399	tRNA metabolic process	biological_process	0.96619	1	3	299	185	8354	1	Bcin05g04200	2	Bcin10g03910,Bcin16g02050
GO:0019438	aromatic compound biosynthetic process	biological_process	0.96775	1	30	299	1188	8354	6	Bcin14g05480,Bcin15g02200,Bcin05g00380,Bcin08g04920,Bcin10g01200,Bcin01g06010	24	Bcin09g01980,Bcin08g02880,Bcin03g00410,Bcin08g00290,Bcin02g02580,Bcin05g01530,Novel00272,Bcin10g03910,Bcin16g01810,Bcin08g06190,Bcin01g06100,Bcin09g05320,Bcin07g02370,Bcin13g03660,Bcin01g03310,Bcin01g06620,Bcin05g05140,Bcin07g01090,Bcin03g00400,Bcin16g00220,Bcin07g06750,Bcin02g08940,Bcin03g08650,Bcin11g04410
GO:0016462	pyrophosphatase activity	molecular_function	0.96866	1	6	299	372	8354	3	Bcin13g00710,Bcin14g02650,Bcin07g02220	3	Bcin10g03910,Bcin01g06090,Bcin11g04410
GO:0009059	macromolecule biosynthetic process	biological_process	0.9691	1	42	299	1565	8354	15	Novel00754,Bcin14g05480,Bcin02g01260,Bcin05g04200,Novel00058,Bcin09g05130,Bcin08g04920,Bcin01g06010,Bcin11g03330,Bcin07g06640,Bcin06g06520,Bcin03g06440,Bcin05g00380,Bcin03g01270,Bcin10g01200	27	Bcin04g02720,Bcin03g00410,Bcin09g01980,Bcin16g01810,Bcin05g01530,Bcin01g06100,Bcin03g01330,Bcin16g02050,Bcin15g05620,Bcin08g06190,Bcin06g03160,Bcin09g05320,Bcin14g02740,Bcin16g00220,Bcin05g05140,Bcin07g01090,Bcin01g05810,Bcin01g06090,Bcin07g06750,Novel00272,Bcin10g03910,Bcin01g03310,Bcin01g06620,Bcin03g00400,Bcin03g08650,Bcin11g04410,Bcin02g08940
GO:0016853	isomerase activity	molecular_function	0.96988	1	1	299	86	8354	0		1	Bcin14g01310
GO:0032991	protein-containing complex	cellular_component	0.97086	1	25	299	992	8354	11	Bcin15g02200,Bcin07g06640,Bcin13g02080,Bcin03g01290,Bcin06g01490,Bcin01g04900,Bcin10g01200,Bcin06g01170,Bcin11g03330,Bcin07g02940,Bcin05g05740	14	Bcin04g05270,Bcin08g02880,Bcin01g06100,Bcin03g01330,Bcin16g02050,Bcin11g03820,Bcin01g11300,Bcin02g05330,Bcin15g01910,Bcin05g01530,Bcin12g05380,Bcin02g08860,Bcin06g02530,Bcin10g00380
GO:0006351	transcription, DNA-templated	biological_process	0.97227	1	24	299	1013	8354	5	Bcin05g00380,Bcin08g04920,Bcin10g01200,Bcin01g06010,Bcin14g05480	19	Bcin01g03310,Bcin01g06620,Bcin09g05320,Bcin07g06750,Bcin02g08940,Bcin03g08650,Bcin11g04410,Bcin05g05140,Bcin07g01090,Bcin03g00400,Bcin16g00220,Bcin09g01980,Bcin03g00410,Bcin08g06190,Bcin01g06100,Novel00272,Bcin10g03910,Bcin05g01530,Bcin16g01810
GO:0097659	nucleic acid-templated transcription	biological_process	0.97227	1	24	299	1013	8354	5	Bcin14g05480,Bcin01g06010,Bcin10g01200,Bcin05g00380,Bcin08g04920	19	Bcin16g01810,Bcin10g03910,Novel00272,Bcin05g01530,Bcin01g06100,Bcin08g06190,Bcin03g00410,Bcin09g01980,Bcin03g00400,Bcin16g00220,Bcin05g05140,Bcin07g01090,Bcin03g08650,Bcin11g04410,Bcin07g06750,Bcin02g08940,Bcin09g05320,Bcin01g03310,Bcin01g06620
GO:0044271	cellular nitrogen compound biosynthetic process	biological_process	0.9723	1	39	299	1468	8354	13	Bcin02g01260,Novel00754,Bcin14g05480,Bcin05g04200,Novel00058,Bcin08g04920,Bcin11g03330,Bcin01g06010,Bcin15g02200,Bcin05g00380,Bcin06g06520,Bcin10g01200,Bcin03g01270	26	Bcin09g01980,Bcin04g02720,Bcin08g00290,Bcin03g00410,Bcin08g02880,Bcin08g06190,Bcin01g06100,Bcin05g01530,Bcin16g01810,Bcin07g02370,Bcin09g05320,Bcin07g06750,Bcin05g05140,Bcin07g01090,Bcin16g00220,Bcin02g07720,Bcin02g02580,Bcin10g03910,Novel00272,Bcin13g03660,Bcin01g03310,Bcin01g06620,Bcin02g08940,Bcin03g08650,Bcin11g04410,Bcin03g00400
GO:0016818	hydrolase activity, acting on acid anhydrides, in phosphorus-containing anhydrides	molecular_function	0.97413	1	6	299	383	8354	3	Bcin13g00710,Bcin14g02650,Bcin07g02220	3	Bcin10g03910,Bcin01g06090,Bcin11g04410
GO:0032774	RNA biosynthetic process	biological_process	0.97529	1	24	299	1020	8354	5	Bcin08g04920,Bcin05g00380,Bcin01g06010,Bcin10g01200,Bcin14g05480	19	Bcin09g05320,Bcin01g06620,Bcin01g03310,Bcin16g00220,Bcin03g00400,Bcin07g01090,Bcin05g05140,Bcin11g04410,Bcin03g08650,Bcin02g08940,Bcin07g06750,Bcin03g00410,Bcin09g01980,Bcin16g01810,Novel00272,Bcin10g03910,Bcin05g01530,Bcin01g06100,Bcin08g06190
GO:0034654	nucleobase-containing compound biosynthetic process	biological_process	0.97578	1	27	299	1117	8354	6	Bcin14g05480,Bcin15g02200,Bcin05g00380,Bcin08g04920,Bcin01g06010,Bcin10g01200	21	Bcin09g01980,Bcin03g00410,Bcin08g00290,Bcin08g02880,Bcin10g03910,Novel00272,Bcin05g01530,Bcin16g01810,Bcin08g06190,Bcin01g06100,Bcin09g05320,Bcin01g03310,Bcin01g06620,Bcin05g05140,Bcin07g01090,Bcin03g00400,Bcin16g00220,Bcin07g06750,Bcin02g08940,Bcin03g08650,Bcin11g04410
GO:0018130	heterocycle biosynthetic process	biological_process	0.97682	1	30	299	1213	8354	6	Bcin05g00380,Bcin08g04920,Bcin01g06010,Bcin10g01200,Bcin14g05480,Bcin15g02200	24	Bcin07g02370,Bcin13g03660,Bcin01g03310,Bcin01g06620,Bcin09g05320,Bcin03g08650,Bcin11g04410,Bcin02g08940,Bcin07g06750,Bcin03g00400,Bcin16g00220,Bcin05g05140,Bcin07g01090,Bcin02g02580,Bcin08g00290,Bcin03g00410,Bcin08g02880,Bcin09g01980,Bcin01g06100,Bcin08g06190,Bcin16g01810,Bcin05g01530,Novel00272,Bcin10g03910
GO:1902494	catalytic complex	cellular_component	0.97947	1	5	299	304	8354	2	Bcin10g01200,Bcin05g05740	3	Bcin02g05330,Bcin10g00380,Bcin05g01530
GO:0009987	cellular process	biological_process	0.98404	1	141	299	4568	8354	55	Bcin11g06310,Bcin14g02440,Novel00058,Novel00754,Bcin02g01260,Bcin08g01070,Bcin08g04910,Bcin06g01490,Bcin10g02200,Bcin06g02130,Bcin03g01280,Bcin07g00010,Bcin01g08160,Bcin06g06670,Bcin14g03030,Bcin11g01560,Bcin13g00710,Bcin07g04570,Bcin05g00380,Bcin13g01140,Bcin07g04230,Bcin07g02940,Bcin03g01290,Bcin16g03360,Bcin13g02080,Bcin07g06640,Bcin07g02220,Bcin06g01170,Bcin10g01200,Bcin06g06520,Novel00131,Bc…	86	Bcin03g01330,Bcin06g00460,Bcin01g09420,Bcin16g02050,Bcin08g00290,Bcin08g02880,Bcin03g00410,Bcin13g04060,Bcin07g01090,Bcin01g05810,Bcin01g06090,Bcin07g06750,Bcin01g05930,Bcin02g07440,Bcin01g00350,Bcin08g04320,Bcin12g02330,Bcin08g04970,Bcin02g02580,Bcin02g07720,Bcin03g08650,Bcin12g04790,Bcin13g03660,Bcin01g06620,Bcin16g01810,Bcin09g03070,Bcin11g03820,Bcin11g01050,Bcin01g04060,Bcin16g00220,Bcin10g04…
GO:0019538	protein metabolic process	biological_process	0.98589	1	25	299	1030	8354	14	Bcin02g01260,Novel00754,Bcin08g06270,Bcin05g04200,Bcin16g03360,Novel00058,Bcin03g01290,Bcin03g01280,Bcin03g06440,Bcin07g04450,Bcin06g06520,Bcin11g03330,Bcin10g01200,Bcin03g01270	11	Bcin04g00860,Bcin04g02720,Bcin03g00410,Bcin08g00290,Bcin09g03070,Bcin15g03030,Bcin10g04800,Bcin14g02740,Bcin01g06970,Bcin01g07080,Bcin03g00400
GO:0016310	phosphorylation	biological_process	0.98589	1	2	299	199	8354	0		2	Bcin10g04800,Bcin15g03030
GO:0044267	cellular protein metabolic process	biological_process	0.98697	1	18	299	797	8354	10	Bcin02g01260,Novel00754,Bcin05g04200,Bcin16g03360,Novel00058,Bcin03g06440,Bcin06g06520,Bcin10g01200,Bcin11g03330,Bcin03g01270	8	Bcin04g02720,Bcin03g00410,Bcin09g03070,Bcin15g03030,Bcin14g02740,Bcin10g04800,Bcin01g07080,Bcin03g00400
GO:0010467	gene expression	biological_process	0.98991	1	42	299	1645	8354	19	Bcin09g05130,Novel00058,Bcin05g04200,Bcin05g04800,Bcin14g05480,Novel00754,Bcin15g01960,Bcin02g01260,Bcin01g06010,Bcin11g03330,Bcin06g01490,Bcin08g04920,Bcin08g00270,Bcin03g01270,Bcin10g01200,Bcin12g00930,Bcin06g06520,Bcin07g04450,Bcin05g00380	23	Bcin16g01810,Bcin09g03070,Bcin05g01530,Bcin01g06100,Bcin08g06190,Bcin16g02050,Bcin03g00410,Bcin04g02720,Bcin09g01980,Bcin16g00220,Bcin07g01090,Bcin05g05140,Bcin07g06750,Bcin09g05320,Bcin01g11300,Bcin10g03910,Novel00272,Bcin03g00400,Bcin11g04410,Bcin03g08650,Bcin02g08940,Bcin01g06620,Bcin01g03310
GO:0016070	RNA metabolic process	biological_process	0.9919	1	33	299	1393	8354	11	Bcin05g04200,Bcin09g05130,Bcin05g04800,Bcin14g05480,Bcin15g01960,Bcin01g06010,Bcin06g01490,Bcin08g04920,Bcin10g01200,Bcin12g00930,Bcin05g00380	22	Bcin05g01530,Bcin09g03070,Bcin16g01810,Bcin16g02050,Bcin08g06190,Bcin01g06100,Bcin09g01980,Bcin03g00410,Bcin05g05140,Bcin07g01090,Bcin16g00220,Bcin07g06750,Bcin09g05320,Novel00272,Bcin10g03910,Bcin01g11300,Bcin03g00400,Bcin02g08940,Bcin03g08650,Bcin11g04410,Bcin01g03310,Bcin01g06620
GO:0140101	catalytic activity, acting on a tRNA	molecular_function	0.99198	1	1	299	124	8354	1	Bcin05g04200	0
GO:0005515	protein binding	molecular_function	0.99237	1	31	299	1404	8354	11	Bcin07g02940,Bcin10g01200,Bcin16g01050,Bcin08g06910,Bcin01g04900,Bcin02g05240,Bcin09g05130,Bcin13g02080,Bcin13g05710,Bcin12g00010,Bcin08g00410	20	Bcin13g00350,Bcin11g04410,Bcin09g07090,Bcin10g04180,Bcin03g00350,Bcin04g01800,Bcin14g02740,Bcin10g04280,Bcin15g01540,Bcin05g01300,Bcin12g05380,Bcin01g04590,Bcin10g04190,Bcin10g03910,Novel00618,Bcin01g06100,Bcin09g00820,Bcin01g03920,Bcin08g02880,Bcin16g00450
GO:0006725	cellular aromatic compound metabolic process	biological_process	0.9927	1	49	299	1921	8354	16	Bcin01g06010,Bcin08g04920,Bcin02g01240,Bcin06g01490,Bcin09g05130,Bcin05g04200,Bcin15g01960,Bcin05g04800,Bcin14g05480,Bcin10g01200,Bcin12g00930,Bcin02g00780,Bcin05g00380,Bcin15g02200,Bcin07g06640,Bcin13g02080	33	Bcin07g06750,Bcin01g06090,Bcin16g00220,Bcin07g01090,Bcin05g05140,Bcin07g02370,Bcin09g05320,Bcin01g06100,Bcin08g06190,Bcin16g02050,Bcin16g01810,Bcin09g03070,Bcin05g01530,Bcin14g04900,Bcin11g01050,Bcin05g03310,Bcin16g02550,Bcin08g02880,Bcin03g00410,Bcin08g00290,Bcin09g01980,Bcin11g04410,Bcin03g08650,Bcin12g04790,Bcin02g08940,Bcin03g00400,Bcin01g06620,Bcin13g03660,Bcin01g03310,Bcin01g11300,Novel0027…
GO:0044237	cellular metabolic process	biological_process	0.99313	1	89	299	3117	8354	32	Bcin05g04800,Bcin07g04230,Bcin01g06010,Bcin07g06640,Bcin16g03360,Bcin13g02080,Bcin06g06520,Bcin02g00780,Bcin10g01200,Bcin02g01260,Bcin15g01960,Novel00754,Bcin14g05480,Bcin05g04200,Bcin09g05130,Novel00058,Bcin11g06310,Bcin08g04920,Bcin06g02130,Bcin06g01490,Bcin02g01240,Bcin11g03330,Bcin08g04910,Bcin07g00010,Bcin15g02200,Bcin05g00380,Bcin13g01140,Bcin03g06440,Bcin07g04570,Bcin02g06660,Bcin12g00930,…	57	Bcin16g02550,Bcin11g01050,Bcin12g06100,Bcin09g01980,Bcin04g02720,Bcin08g06190,Bcin01g06100,Bcin09g03070,Bcin16g01810,Bcin01g04590,Bcin15g03030,Bcin14g02740,Bcin09g05320,Bcin08g02190,Bcin01g00360,Bcin05g05140,Bcin16g00220,Bcin09g04520,Novel00272,Bcin10g03910,Bcin01g11300,Bcin01g03310,Bcin15g03860,Bcin10g04800,Bcin02g08940,Bcin11g04410,Bcin10g00380,Bcin01g07080,Bcin13g04060,Bcin05g03310,Bcin08g0288…
GO:0090304	nucleic acid metabolic process	biological_process	0.997	1	39	299	1680	8354	12	Bcin15g01960,Bcin14g05480,Bcin05g04800,Bcin09g05130,Bcin05g04200,Bcin08g04920,Bcin06g01490,Bcin01g06010,Bcin07g06640,Bcin05g00380,Bcin10g01200,Bcin12g00930	27	Bcin05g03310,Bcin16g02550,Bcin03g00410,Bcin09g01980,Bcin01g06100,Bcin08g06190,Bcin16g02050,Bcin16g01810,Bcin09g03070,Bcin05g01530,Bcin14g04900,Bcin09g05320,Bcin01g06090,Bcin07g06750,Bcin16g00220,Bcin07g01090,Bcin05g05140,Bcin01g11300,Bcin10g03910,Novel00272,Bcin01g06620,Bcin01g03310,Bcin11g04410,Bcin03g08650,Bcin12g04790,Bcin02g08940,Bcin03g00400
GO:0046483	heterocycle metabolic process	biological_process	0.99707	1	47	299	1925	8354	15	Bcin01g06010,Bcin08g04920,Bcin06g01490,Bcin05g04200,Bcin09g05130,Bcin15g01960,Bcin05g04800,Bcin14g05480,Bcin02g00780,Bcin10g01200,Bcin12g00930,Bcin05g00380,Bcin07g06640,Bcin15g02200,Bcin13g02080	32	Bcin01g06090,Bcin07g06750,Bcin05g05140,Bcin07g01090,Bcin16g00220,Bcin07g02370,Bcin09g05320,Bcin16g02050,Bcin08g06190,Bcin01g06100,Bcin05g01530,Bcin14g04900,Bcin09g03070,Bcin16g01810,Bcin16g02550,Bcin05g03310,Bcin09g01980,Bcin03g00410,Bcin08g00290,Bcin08g02880,Bcin02g08940,Bcin12g04790,Bcin03g08650,Bcin11g04410,Bcin03g00400,Bcin01g03310,Bcin13g03660,Bcin01g06620,Bcin10g03910,Novel00272,Bcin01g1130…
GO:0006139	nucleobase-containing compound metabolic process	biological_process	0.99754	1	43	299	1817	8354	14	Bcin13g02080,Bcin07g06640,Bcin15g02200,Bcin10g01200,Bcin12g00930,Bcin05g00380,Bcin09g05130,Bcin05g04200,Bcin14g05480,Bcin05g04800,Bcin15g01960,Bcin01g06010,Bcin06g01490,Bcin08g04920	29	Bcin01g11300,Novel00272,Bcin10g03910,Bcin03g00400,Bcin12g04790,Bcin02g08940,Bcin11g04410,Bcin03g08650,Bcin01g06620,Bcin01g03310,Bcin09g03070,Bcin14g04900,Bcin05g01530,Bcin16g01810,Bcin08g06190,Bcin16g02050,Bcin01g06100,Bcin09g01980,Bcin08g02880,Bcin03g00410,Bcin08g00290,Bcin16g02550,Bcin05g03310,Bcin07g01090,Bcin05g05140,Bcin16g00220,Bcin01g06090,Bcin07g06750,Bcin09g05320
GO:0034641	cellular nitrogen compound metabolic process	biological_process	0.99757	1	55	299	2170	8354	21	Bcin03g01270,Bcin02g00780,Bcin10g01200,Bcin12g00930,Bcin06g06520,Bcin05g00380,Bcin13g02080,Bcin07g06640,Bcin15g02200,Bcin11g03330,Bcin01g06010,Bcin06g01490,Bcin08g04920,Bcin05g04200,Bcin09g05130,Novel00058,Novel00754,Bcin05g04800,Bcin14g05480,Bcin02g01260,Bcin15g01960	34	Bcin03g00400,Bcin02g08940,Bcin12g04790,Bcin03g08650,Bcin11g04410,Bcin01g03310,Bcin13g03660,Bcin01g06620,Bcin10g03910,Novel00272,Bcin01g11300,Bcin02g02580,Bcin02g07720,Bcin05g05140,Bcin07g01090,Bcin16g00220,Bcin01g06090,Bcin07g06750,Bcin09g05320,Bcin07g02370,Bcin14g04900,Bcin05g01530,Bcin09g03070,Bcin16g01810,Bcin16g02050,Bcin08g06190,Bcin01g06100,Bcin09g01980,Bcin04g02720,Bcin08g02880,Bcin03g0041…
GO:0043170	macromolecule metabolic process	biological_process	0.99828	1	68	299	2625	8354	25	Bcin01g06010,Bcin03g01290,Bcin05g04800,Bcin10g01200,Bcin06g06520,Bcin07g06640,Bcin16g03360,Bcin11g03330,Bcin03g01280,Bcin08g04920,Bcin06g01490,Bcin05g04200,Bcin09g05130,Novel00058,Bcin02g01260,Bcin15g01960,Novel00754,Bcin14g05480,Bcin12g00930,Bcin03g01270,Bcin07g04450,Bcin03g06440,Bcin05g00380,Bcin08g00270,Bcin08g06270	43	Bcin14g03770,Bcin16g00220,Bcin05g05140,Bcin06g00490,Bcin15g03030,Bcin01g04590,Bcin14g02740,Bcin09g05320,Bcin15g01990,Bcin01g06100,Bcin08g06190,Bcin16g01810,Bcin09g03070,Bcin16g02550,Bcin04g02720,Bcin09g01980,Bcin11g04410,Bcin02g08940,Bcin01g07080,Bcin01g03310,Bcin10g04800,Novel00272,Bcin10g03910,Bcin01g11300,Bcin07g06750,Bcin01g05810,Bcin01g06090,Bcin01g06970,Bcin07g01090,Bcin03g01330,Bcin16g0205…
GO:0044260	cellular macromolecule metabolic process	biological_process	0.99896	1	52	299	2167	8354	16	Bcin10g01200,Bcin03g01270,Bcin03g06440,Bcin05g00380,Bcin06g06520,Bcin07g06640,Bcin16g03360,Bcin01g06010,Bcin11g03330,Bcin08g04920,Bcin05g04200,Bcin09g05130,Novel00058,Bcin02g01260,Novel00754,Bcin14g05480	36	Bcin03g08650,Bcin11g04410,Bcin02g08940,Bcin12g04790,Bcin01g07080,Bcin03g00400,Bcin01g03310,Bcin01g06620,Bcin10g04800,Novel00272,Bcin10g03910,Bcin01g06090,Bcin01g05810,Bcin07g06750,Bcin16g00220,Bcin05g05140,Bcin07g01090,Bcin15g03030,Bcin01g04590,Bcin14g02740,Bcin09g05320,Bcin01g06100,Bcin03g01330,Bcin16g02050,Bcin08g06190,Bcin15g05620,Bcin06g03160,Bcin16g01810,Bcin14g04900,Bcin05g01530,Bcin09g0307…
GO:0006807	nitrogen compound metabolic process	biological_process	0.99963	1	73	299	2857	8354	29	Bcin05g00380,Bcin03g06440,Bcin07g04450,Bcin12g00930,Bcin03g01270,Bcin08g06270,Bcin15g02200,Bcin03g01280,Bcin08g04920,Bcin06g01490,Bcin11g03330,Bcin08g04910,Bcin02g01260,Bcin15g01960,Novel00754,Bcin14g05480,Bcin05g04200,Bcin09g05130,Novel00058,Bcin11g06310,Bcin06g06520,Bcin02g00780,Bcin10g01200,Bcin07g06640,Bcin16g03360,Bcin13g02080,Bcin03g01290,Bcin01g06010,Bcin05g04800	44	Bcin13g03660,Bcin01g06620,Bcin12g04790,Bcin03g08650,Bcin03g00400,Bcin02g07720,Bcin02g02580,Bcin07g02370,Bcin07g06750,Bcin01g06090,Bcin01g06970,Bcin07g01090,Bcin05g03310,Bcin04g00860,Bcin08g00290,Bcin08g02880,Bcin03g00410,Bcin16g02050,Bcin05g01530,Bcin14g04900,Bcin01g03310,Bcin10g04800,Bcin02g08940,Bcin11g04410,Bcin01g07080,Bcin12g06180,Novel00272,Bcin10g03910,Bcin01g11300,Bcin15g03030,Bcin14g0274…

## Sheet: S2
	Table S2 GO pathway enrichment analysis for DEGs with LRI_4hvs.LR_4h
GO_accession	Description	Term_type	Over_represented_pValue	Corrected_pValue	DEG_item	DEG_list	Bg_item	Bg_list	Up	Up_Gene_names	Down	Down_Gene_names
GO:0016491	oxidoreductase activity	molecular_function	2.88e-07	0.0012784	76	334	1087	8355	20	Bcin07g05430,Bcin02g01260,Bcin14g00210,Bcin07g00010,Bcin15g02910,Bcin06g00650,Bcin08g04910,Bcin13g04100,Bcin13g04000,Bcin06g07120,Bcin02g00240,Bcin01g00080,Bcin01g05880,Bcin07g00040,Bcin10g00060,Bcin13g03110,Bcin02g00220,Bcin07g01270,Bcin13g00280,Bcin05g01000	56	Bcin03g03280,Bcin14g03240,Bcin16g00240,Bcin13g03220,Bcin05g02680,Bcin16g04640,Bcin05g04580,Bcin06g05220,Bcin12g03680,Bcin02g06580,Bcin10g04230,Bcin02g08390,Bcin05g00400,Bcin13g02010,Bcin04g03720,Bcin03g00700,Bcin05g04570,Bcin15g01170,Bcin01g08610,Bcin12g02920,Bcin09g02340,Novel00248,Bcin07g03430,Bcin04g03800,Novel00013,Bcin10g00830,Bcin12g04880,Bcin16g03120,Bcin13g04480,Bcin08g04600,Bcin05g01450,…
GO:0055114	oxidation-reduction process	biological_process	1.18e-06	0.00261	73	334	1052	8355	22	Bcin08g04910,Bcin06g00650,Bcin15g02910,Bcin07g00010,Bcin14g00210,Bcin02g01260,Bcin08g05810,Bcin07g05430,Bcin09g02040,Bcin14g01070,Bcin01g05880,Bcin07g00040,Bcin13g00280,Bcin05g01000,Bcin07g01270,Bcin02g00220,Bcin13g03110,Bcin10g00060,Bcin06g07120,Bcin13g04000,Bcin01g00080,Bcin02g00240	51	Novel00248,Bcin09g02340,Bcin12g02920,Bcin01g08610,Bcin15g01170,Bcin05g04570,Bcin03g00700,Bcin04g03720,Bcin05g00400,Bcin16g03120,Bcin12g04880,Bcin10g00830,Bcin12g05640,Bcin07g04470,Bcin04g03800,Bcin06g05220,Bcin05g04580,Bcin16g04640,Bcin05g02680,Bcin16g00240,Bcin13g03220,Bcin03g03280,Bcin14g03240,Bcin02g08390,Bcin10g04230,Bcin12g03680,Bcin16g00080,Bcin03g04110,Bcin01g00260,Bcin01g10380,Bcin01g0036…
GO:0050660	flavin adenine dinucleotide binding	molecular_function	1.16e-05	0.017174	23	334	205	8355	4	Bcin01g00080,Bcin02g00220,Bcin06g07120,Bcin07g00010	19	Bcin15g03860,Bcin12g04880,Bcin03g08570,Bcin02g04380,Bcin02g08390,Bcin12g04260,Bcin04g00990,Bcin04g03720,Bcin14g03240,Bcin02g00830,Bcin05g02680,Bcin15g01170,Bcin05g04570,Bcin01g00360,Bcin01g08610,Bcin02g07090,Bcin08g03040,Bcin01g00260,Bcin16g00080
GO:0071949	FAD binding	molecular_function	4.95e-05	0.054888	14	334	99	8355	3	Bcin06g07120,Bcin07g00010,Bcin01g00080	11	Bcin02g08390,Bcin04g00990,Bcin08g03040,Bcin03g08570,Bcin12g04880,Bcin02g04380,Bcin01g00360,Bcin01g08610,Bcin04g03720,Bcin02g00830,Bcin05g02680
GO:0008198	ferrous iron binding	molecular_function	0.0014157	1	2	334	2	8355	1	Bcin13g04100	1	Bcin02g04490
GO:0004506	squalene monooxygenase activity	molecular_function	0.001784	1	5	334	22	8355	0		5	Bcin01g00360,Bcin04g03720,Bcin08g03040,Bcin12g04880,Bcin02g04380
GO:0055085	transmembrane transport	biological_process	0.0019662	1	47	334	750	8355	13	Bcin14g01650,Bcin12g05510,Bcin05g04840,Bcin13g00710,Bcin16g01430,Bcin01g05890,Bcin03g07440,Bcin11g02620,Bcin14g00300,Bcin11g00260,Bcin01g00870,Bcin06g06070,Bcin01g06290	34	Bcin01g07220,Bcin05g02820,Bcin02g00840,Bcin03g00390,Bcin14g01990,Bcin06g00130,Bcin02g07720,Bcin07g02180,Bcin07g05910,Bcin10g01720,Bcin10g00650,Bcin09g05080,Bcin05g07620,Bcin05g03610,Bcin06g02250,Bcin01g08510,Bcin04g06220,Bcin13g04680,Bcin09g04250,Bcin10g02140,Bcin07g06980,Bcin02g03330,Bcin12g04490,Bcin09g00290,Bcin04g02670,Bcin08g02880,Bcin13g05060,Bcin04g02680,Bcin11g06280,Bcin09g03720,Bcin14g00…
GO:0016616	oxidoreductase activity, acting on the CH-OH group of donors, NAD or NADP as acceptor	molecular_function	0.0033263	1	14	334	153	8355	6	Bcin01g05880,Bcin13g04000,Bcin07g00010,Bcin08g04910,Bcin06g07120,Bcin13g03110	8	Bcin11g02650,Bcin16g03120,Bcin15g03860,Bcin12g03680,Bcin13g03220,Bcin01g08610,Bcin16g04640,Bcin01g00360
GO:0016709	oxidoreductase activity, acting on paired donors, with incorporation or reduction of molecular oxygen, NAD(P)H as one donor, and incorporation of one atom of oxygen	molecular_function	0.0038942	1	7	334	49	8355	0		7	Bcin02g04380,Bcin12g04880,Bcin08g03040,Bcin04g03720,Bcin02g00830,Bcin15g03860,Bcin01g00360
GO:0004564	beta-fructofuranosidase activity	molecular_function	0.0041883	1	2	334	3	8355	0		2	Bcin01g04590,Bcin01g07230
GO:0004575	sucrose alpha-glucosidase activity	molecular_function	0.0041883	1	2	334	3	8355	0		2	Bcin01g04590,Bcin01g07230
GO:0090599	alpha-glucosidase activity	molecular_function	0.0041883	1	2	334	3	8355	0		2	Bcin01g07230,Bcin01g04590
GO:0016798	hydrolase activity, acting on glycosyl bonds	molecular_function	0.0049704	1	17	334	208	8355	2	Bcin07g05530,Bcin08g04920	15	Bcin06g04850,Bcin01g04590,Bcin02g05860,Bcin12g04530,Bcin01g08620,Bcin09g05460,Bcin02g00420,Bcin12g05220,Bcin05g03390,Bcin01g07230,Bcin14g00650,Bcin04g00640,Bcin01g11040,Bcin10g05630,Bcin14g02800
GO:0004861	cyclin-dependent protein serine/threonine kinase inhibitor activity	molecular_function	0.0049873	1	2	334	3	8355	1	Bcin06g07120	1	Bcin03g03280
GO:0007050	cell cycle arrest	biological_process	0.0049938	1	2	334	3	8355	1	Bcin06g07120	1	Bcin03g03280
GO:0016614	oxidoreductase activity, acting on CH-OH group of donors	molecular_function	0.0050905	1	16	334	193	8355	6	Bcin13g03110,Bcin08g04910,Bcin06g07120,Bcin07g00010,Bcin13g04000,Bcin01g05880	10	Bcin12g03680,Bcin15g03860,Bcin16g03120,Bcin11g02650,Bcin15g01170,Bcin16g04640,Bcin01g00360,Bcin05g04570,Bcin01g08610,Bcin13g03220
GO:0016705	oxidoreductase activity, acting on paired donors, with incorporation or reduction of molecular oxygen	molecular_function	0.0058995	1	17	334	210	8355	7	Bcin15g02910,Bcin02g01260,Bcin07g05430,Bcin05g01000,Bcin13g00280,Bcin06g00650,Bcin02g00240	10	Bcin01g10380,Bcin08g03040,Bcin09g02340,Bcin04g03720,Bcin02g00830,Bcin01g00360,Bcin02g04380,Bcin12g04880,Bcin15g03860,Bcin10g00830
GO:0004553	hydrolase activity, hydrolyzing O-glycosyl compounds	molecular_function	0.0062171	1	16	334	195	8355	2	Bcin07g05530,Bcin08g04920	14	Bcin01g04590,Bcin06g04850,Bcin12g05220,Bcin12g04530,Bcin02g05860,Bcin09g05460,Bcin02g00420,Bcin01g08620,Bcin14g00650,Bcin01g07230,Bcin05g03390,Bcin10g05630,Bcin14g02800,Bcin01g11040
GO:0030151	molybdenum ion binding	molecular_function	0.0064204	1	3	334	10	8355	1	Bcin07g01270	2	Bcin05g00400,Bcin07g04460
GO:0010181	FMN binding	molecular_function	0.0079244	1	5	334	32	8355	2	Bcin06g01720,Bcin14g00210	3	Bcin01g10380,Bcin02g07090,Bcin13g05380
GO:0005215	transporter activity	molecular_function	0.0080356	1	49	334	855	8355	12	Bcin14g00300,Bcin11g00260,Bcin11g02620,Bcin01g06290,Bcin06g06070,Bcin01g00870,Bcin12g05510,Bcin14g01650,Bcin01g05890,Bcin16g01430,Bcin05g04840,Bcin13g00710	37	Bcin08g02880,Bcin01g04590,Bcin04g02670,Bcin09g00290,Bcin12g04490,Bcin07g06980,Bcin09g01350,Bcin02g07440,Bcin03g00930,Bcin11g06280,Bcin09g03720,Bcin14g00190,Bcin13g05060,Bcin04g02680,Bcin01g03920,Bcin07g05910,Bcin14g01760,Bcin10g01720,Bcin02g07720,Bcin07g02180,Bcin03g00390,Bcin14g01990,Bcin01g07220,Bcin05g02820,Bcin02g00840,Bcin06g02250,Bcin01g08510,Bcin04g06220,Bcin09g04250,Bcin10g02140,Bcin05g03…
GO:0022857	transmembrane transporter activity	molecular_function	0.0089851	1	48	334	839	8355	12	Bcin06g06070,Bcin01g06290,Bcin01g00870,Bcin14g00300,Bcin11g00260,Bcin11g02620,Bcin13g00710,Bcin05g04840,Bcin16g01430,Bcin01g05890,Bcin12g05510,Bcin14g01650	36	Bcin02g07440,Bcin03g00930,Bcin13g05060,Bcin04g02680,Bcin09g03720,Bcin14g00190,Bcin11g06280,Bcin04g02670,Bcin08g02880,Bcin01g04590,Bcin07g06980,Bcin09g01350,Bcin09g00290,Bcin12g04490,Bcin05g03610,Bcin09g04250,Bcin10g02140,Bcin06g02250,Bcin04g06220,Bcin01g08510,Bcin09g05080,Bcin10g00650,Bcin06g00320,Bcin01g05190,Bcin05g07620,Bcin02g07720,Bcin07g02180,Bcin07g05910,Bcin14g01760,Bcin10g01720,Bcin01g03…
GO:0030291	protein serine/threonine kinase inhibitor activity	molecular_function	0.0090411	1	2	334	4	8355	1	Bcin06g07120	1	Bcin03g03280
GO:0015711	organic anion transport	biological_process	0.013989	1	5	334	37	8355	1	Bcin03g07440	4	Bcin01g03920,Bcin01g05190,Bcin01g04590,Bcin08g02710
GO:0016538	cyclin-dependent protein serine/threonine kinase regulator activity	molecular_function	0.015665	1	2	334	5	8355	1	Bcin06g07120	1	Bcin03g03280
GO:0004497	monooxygenase activity	molecular_function	0.021169	1	7	334	68	8355	0		7	Bcin01g00360,Bcin15g03860,Bcin02g00830,Bcin04g03720,Bcin12g04880,Bcin08g03040,Bcin02g04380
GO:0009279	cell outer membrane	cellular_component	0.022131	1	2	334	6	8355	0		2	Bcin03g07090,Novel00659
GO:0045735	nutrient reservoir activity	molecular_function	0.022621	1	3	334	16	8355	1	Bcin11g01070	2	Bcin14g05020,Bcin16g03240
GO:0005506	iron ion binding	molecular_function	0.02346	1	14	334	191	8355	7	Bcin02g01260,Bcin07g05430,Bcin13g04100,Bcin06g00650,Bcin02g00240,Bcin05g01000,Bcin15g02910	7	Bcin10g04230,Bcin10g00830,Bcin01g10380,Bcin09g02340,Bcin03g04110,Bcin03g08130,Bcin02g04490
GO:0008152	metabolic process	biological_process	0.02495	1	195	334	4409	8355	38	Bcin08g04910,Bcin06g00650,Bcin07g00010,Bcin15g02910,Bcin05g01490,Bcin14g00210,Bcin07g05430,Bcin08g05810,Bcin11g00020,Bcin01g09230,Bcin13g00280,Bcin13g03110,Bcin10g00060,Bcin06g07120,Bcin13g04000,Bcin13g01270,Bcin13g04100,Bcin01g00080,Bcin02g06040,Bcin14g00300,Bcin08g06270,Bcin08g04920,Bcin01g05890,Bcin02g01260,Bcin15g00770,Bcin09g02040,Bcin14g01070,Bcin01g05880,Bcin07g00040,Bcin01g00870,Bcin05g01…	157	Bcin08g06360,Bcin12g02920,Bcin13g02700,Bcin04g00640,Bcin14g00650,Bcin01g08610,Bcin10g05630,Bcin04g05150,Bcin05g04570,Bcin15g01170,Bcin13g05060,Bcin03g00700,Bcin08g05630,Bcin13g03410,Bcin05g00400,Bcin08g01100,Bcin01g03420,Bcin12g01240,Bcin04g03800,Bcin07g04470,Bcin12g05220,Bcin06g05220,Bcin05g04580,Bcin05g03310,Bcin16g01930,Bcin16g04640,Bcin05g02680,Bcin04g02400,Bcin04g04950,Bcin01g02470,Bcin13g03…
GO:0032269	negative regulation of cellular protein metabolic process	biological_process	0.025329	1	3	334	16	8355	1	Bcin02g01260	2	Bcin04g00640,Bcin11g06390
GO:0051248	negative regulation of protein metabolic process	biological_process	0.025329	1	3	334	16	8355	1	Bcin02g01260	2	Bcin04g00640,Bcin11g06390
GO:0015721	bile acid and bile salt transport	biological_process	0.02992	1	1	334	1	8355	0		1	Bcin01g04590
GO:0046982	protein heterodimerization activity	molecular_function	0.02992	1	1	334	1	8355	0		1	Bcin01g04590
GO:0000723	telomere maintenance	biological_process	0.029972	1	3	334	17	8355	0		3	Bcin10g05060,Bcin08g01100,Bcin10g01040
GO:0032200	telomere organization	biological_process	0.029972	1	3	334	17	8355	0		3	Bcin10g05060,Bcin10g01040,Bcin08g01100
GO:0060249	anatomical structure homeostasis	biological_process	0.029972	1	3	334	17	8355	0		3	Bcin10g01040,Bcin08g01100,Bcin10g05060
GO:0030313	cell envelope	cellular_component	0.030408	1	2	334	7	8355	0		2	Novel00659,Bcin03g07090
GO:0017148	negative regulation of translation	biological_process	0.030435	1	2	334	7	8355	1	Bcin02g01260	1	Bcin04g00640
GO:0034249	negative regulation of cellular amide metabolic process	biological_process	0.030435	1	2	334	7	8355	1	Bcin02g01260	1	Bcin04g00640
GO:0003854	3-beta-hydroxy-delta5-steroid dehydrogenase activity	molecular_function	0.031036	1	6	334	60	8355	4	Bcin08g04910,Bcin13g03110,Bcin13g04000,Bcin01g05880	2	Bcin12g03680,Bcin11g02650
GO:0016229	steroid dehydrogenase activity	molecular_function	0.031036	1	6	334	60	8355	4	Bcin13g04000,Bcin01g05880,Bcin08g04910,Bcin13g03110	2	Bcin11g02650,Bcin12g03680
GO:0033764	steroid dehydrogenase activity, acting on the CH-OH group of donors, NAD or NADP as acceptor	molecular_function	0.031036	1	6	334	60	8355	4	Bcin13g04000,Bcin01g05880,Bcin13g03110,Bcin08g04910	2	Bcin12g03680,Bcin11g02650
GO:0003824	catalytic activity	molecular_function	0.033784	1	183	334	4127	8355	39	Bcin13g04000,Bcin06g07120,Bcin13g04100,Bcin01g00080,Bcin01g09230,Bcin07g01530,Bcin13g00280,Bcin10g00060,Bcin13g03110,Bcin14g00210,Bcin07g00010,Bcin15g02910,Bcin07g05430,Bcin13g00710,Bcin11g00020,Bcin08g04910,Bcin03g09318,Bcin06g00650,Bcin16g01430,Bcin02g00240,Bcin07g05530,Bcin07g00040,Bcin01g05880,Bcin05g07120,Bcin01g00870,Bcin12g06660,Bcin10g05370,Bcin07g01270,Bcin02g00220,Bcin05g01000,Bcin02g01…	144	Bcin01g07230,Bcin03g00400,Bcin10g02140,Bcin08g03040,Bcin02g07090,Bcin03g07680,Bcin03g08130,Bcin08g04610,Bcin16g01790,Bcin12g04390,Bcin07g06550,Bcin10g00650,Novel00585,Bcin03g08570,Bcin01g03770,Bcin04g00990,Bcin12g03290,Bcin12g04260,Bcin10g05490,Bcin02g05860,Bcin05g06430,Bcin06g04960,Bcin01g04220,Bcin01g00260,Bcin01g10380,Bcin16g00080,Bcin03g00930,Bcin03g04110,Bcin12g06230,Bcin14g02800,Bcin08g0664…
GO:0016856	racemase and epimerase activity, acting on hydroxy acids and derivatives	molecular_function	0.036269	1	1	334	1	8355	1	Bcin13g04100	0
GO:0050043	lactate racemase activity	molecular_function	0.036269	1	1	334	1	8355	1	Bcin13g04100	0
GO:0008236	serine-type peptidase activity	molecular_function	0.037023	1	10	334	128	8355	2	Bcin11g00020,Bcin08g06270	8	Bcin15g00490,Bcin01g04590,Bcin04g06190,Bcin06g02510,Bcin12g04390,Bcin03g08070,Bcin01g10220,Bcin04g06920
GO:0016825	hydrolase activity, acting on acid phosphorus-nitrogen bonds	molecular_function	0.037023	1	10	334	128	8355	2	Bcin11g00020,Bcin08g06270	8	Bcin04g06190,Bcin01g04590,Bcin15g00490,Bcin06g02510,Bcin03g08070,Bcin12g04390,Bcin01g10220,Bcin04g06920
GO:0017171	serine hydrolase activity	molecular_function	0.037023	1	10	334	128	8355	2	Bcin08g06270,Bcin11g00020	8	Bcin12g04390,Bcin03g08070,Bcin04g06920,Bcin01g10220,Bcin15g00490,Bcin01g04590,Bcin04g06190,Bcin06g02510
GO:0015926	glucosidase activity	molecular_function	0.03711	1	2	334	8	8355	0		2	Bcin01g04590,Bcin01g07230
GO:0016426	tRNA (adenine) methyltransferase activity	molecular_function	0.037615	1	2	334	8	8355	0		2	Bcin04g02400,Bcin08g04430
GO:0016429	tRNA (adenine-N1-)-methyltransferase activity	molecular_function	0.037615	1	2	334	8	8355	0		2	Bcin04g02400,Bcin08g04430
GO:0019076	viral release from host cell	biological_process	0.037679	1	3	334	19	8355	1	Bcin14g00300	2	Bcin09g03720,Bcin01g04590
GO:0035890	exit from host	biological_process	0.037679	1	3	334	19	8355	1	Bcin14g00300	2	Bcin09g03720,Bcin01g04590
GO:0035891	exit from host cell	biological_process	0.037679	1	3	334	19	8355	1	Bcin14g00300	2	Bcin01g04590,Bcin09g03720
GO:0030488	tRNA methylation	biological_process	0.03768	1	2	334	8	8355	0		2	Bcin08g04430,Bcin04g02400
GO:0031515	tRNA (m1A) methyltransferase complex	cellular_component	0.03768	1	2	334	8	8355	0		2	Bcin08g04430,Bcin04g02400
GO:0034708	methyltransferase complex	cellular_component	0.03768	1	2	334	8	8355	0		2	Bcin04g02400,Bcin08g04430
GO:0043527	tRNA methyltransferase complex	cellular_component	0.03768	1	2	334	8	8355	0		2	Bcin08g04430,Bcin04g02400
GO:0008410	CoA-transferase activity	molecular_function	0.039336	1	2	334	8	8355	0		2	Bcin04g03710,Bcin10g00950
GO:0031854	orexigenic neuropeptide QRFP receptor binding	molecular_function	0.039683	1	1	334	1	8355	1	Bcin03g08760	0
GO:0042626	ATPase-coupled transmembrane transporter activity	molecular_function	0.040066	1	7	334	78	8355	2	Bcin13g00710,Bcin01g05890	5	Bcin05g03610,Bcin01g07220,Bcin10g00650,Bcin09g05080,Bcin10g02140
GO:0005892	acetylcholine-gated channel complex	cellular_component	0.040647	1	1	334	1	8355	1	Bcin03g09318	0
GO:0043235	receptor complex	cellular_component	0.040647	1	1	334	1	8355	1	Bcin03g09318	0
GO:0098802	plasma membrane signaling receptor complex	cellular_component	0.040647	1	1	334	1	8355	1	Bcin03g09318	0
GO:0004411	homogentisate 1,2-dioxygenase activity	molecular_function	0.041196	1	1	334	1	8355	0		1	Bcin11g01050
GO:0006559	L-phenylalanine catabolic process	biological_process	0.041196	1	1	334	1	8355	0		1	Bcin11g01050
GO:0006570	tyrosine metabolic process	biological_process	0.041196	1	1	334	1	8355	0		1	Bcin11g01050
GO:1902222	erythrose 4-phosphate/phosphoenolpyruvate family amino acid catabolic process	biological_process	0.041196	1	1	334	1	8355	0		1	Bcin11g01050
GO:0045787	positive regulation of cell cycle	biological_process	0.041861	1	1	334	1	8355	0		1	Bcin07g02180
GO:0090068	positive regulation of cell cycle process	biological_process	0.041861	1	1	334	1	8355	0		1	Bcin07g02180
GO:1901989	positive regulation of cell cycle phase transition	biological_process	0.041861	1	1	334	1	8355	0		1	Bcin07g02180
GO:1902751	positive regulation of cell cycle G2/M phase transition	biological_process	0.041861	1	1	334	1	8355	0		1	Bcin07g02180
GO:0003994	aconitate hydratase activity	molecular_function	0.041861	1	1	334	1	8355	0		1	Bcin07g06550
GO:0051775	response to redox state	biological_process	0.041861	1	1	334	1	8355	0		1	Bcin12g01240
GO:0033691	sialic acid binding	molecular_function	0.041866	1	1	334	1	8355	0		1	Bcin07g00750
GO:0034450	ubiquitin-ubiquitin ligase activity	molecular_function	0.041869	1	1	334	1	8355	0		1	Bcin04g02090
GO:0050530	glucosylglycerol 3-phosphatase activity	molecular_function	0.041967	1	1	334	1	8355	0		1	Novel00765
GO:0051172	negative regulation of nitrogen compound metabolic process	biological_process	0.042171	1	4	334	33	8355	1	Bcin02g01260	3	Bcin04g00640,Bcin11g06390,Bcin12g01240
GO:0030597	RNA glycosylase activity	molecular_function	0.042564	1	1	334	1	8355	0		1	Bcin04g00640
GO:0030598	rRNA N-glycosylase activity	molecular_function	0.042564	1	1	334	1	8355	0		1	Bcin04g00640
GO:0003674	molecular_function	molecular_function	0.042759	1	296	334	7097	8355	63	Bcin08g06270,Bcin02g01260,Bcin01g05890,Bcin08g03410,Bcin09g02040,Bcin12g05510,Bcin01g00870,Bcin12g06660,Bcin10g05370,Bcin01g05880,Bcin03g08760,Bcin05g01000,Bcin11g03330,Bcin07g01270,Bcin02g00220,Bcin03g03000,Bcin13g05710,Bcin07g05530,Bcin06g06070,Bcin03g09318,Bcin08g04910,Bcin13g00710,Bcin07g00010,Bcin15g02910,Bcin05g01490,Bcin14g00210,Bcin07g01530,Bcin13g03110,Bcin10g00060,Bcin06g07120,Bcin13g04…	233	Bcin09g02030,Bcin04g03720,Bcin13g02010,Bcin08g04630,Bcin08g01180,Bcin09g02340,Novel00248,Bcin02g00420,Bcin11g06390,Bcin12g04490,Bcin12g03920,Bcin01g04780,Bcin10g01040,Bcin16g03120,Bcin04g00180,Bcin01g08590,Bcin09g03650,Bcin05g03390,Bcin11g01910,Bcin09g01260,Bcin05g02890,Bcin10g04230,Bcin05g02820,Bcin02g06580,Bcin09g05490,Bcin03g00390,Novel00311,Bcin07g05910,Bcin01g03920,Bcin02g01320,Bcin04g02680,…
GO:0043167	ion binding	molecular_function	0.042792	1	104	334	2198	8355	26	Bcin10g05370,Bcin01g00870,Bcin07g00040,Bcin05g01000,Bcin02g00220,Bcin07g01270,Bcin13g04100,Bcin06g07120,Bcin02g00240,Bcin07g05530,Bcin01g00080,Bcin05g05740,Bcin02g06040,Bcin12g06390,Bcin06g00650,Bcin13g00080,Bcin13g00710,Bcin08g04920,Bcin07g05430,Bcin02g01260,Bcin01g05890,Bcin07g00010,Bcin15g02910,Bcin14g00210,Bcin06g01720,Bcin09g02040	78	Bcin01g00360,Bcin08g06640,Bcin02g01320,Bcin03g00940,Bcin04g05210,Bcin12g06230,Novel00659,Bcin02g00830,Bcin03g04110,Bcin02g03350,Bcin16g00080,Bcin14g05010,Bcin12g03340,Bcin01g08600,Bcin01g10380,Bcin01g08090,Bcin01g00260,Bcin01g10220,Bcin13g05380,Bcin03g06160,Bcin07g04460,Bcin05g04930,Bcin15g03860,Bcin16g03200,Bcin02g04490,Bcin02g07430,Bcin10g00650,Bcin01g03460,Bcin06g00320,Bcin16g01790,Bcin03g0807…
GO:0016702	oxidoreductase activity, acting on single donors with incorporation of molecular oxygen, incorporation of two atoms of oxygen	molecular_function	0.043315	1	3	334	20	8355	0		3	Bcin14g05020,Bcin11g01050,Bcin03g08130
GO:0015399	primary active transmembrane transporter activity	molecular_function	0.046979	1	7	334	81	8355	2	Bcin01g05890,Bcin13g00710	5	Bcin10g02140,Bcin05g03610,Bcin01g07220,Bcin10g00650,Bcin09g05080
GO:0003847	1-alkyl-2-acetylglycerophosphocholine esterase activity	molecular_function	0.047471	1	2	334	9	8355	0		2	Bcin13g03410,Bcin03g08070
GO:0004860	protein kinase inhibitor activity	molecular_function	0.047563	1	2	334	9	8355	1	Bcin06g07120	1	Bcin03g03280
GO:0019210	kinase inhibitor activity	molecular_function	0.047563	1	2	334	9	8355	1	Bcin06g07120	1	Bcin03g03280
GO:0031324	negative regulation of cellular metabolic process	biological_process	0.050852	1	4	334	35	8355	1	Bcin02g01260	3	Bcin12g01240,Bcin11g06390,Bcin04g00640
GO:0051287	NAD binding	molecular_function	0.051358	1	9	334	119	8355	3	Bcin07g00010,Bcin06g07120,Bcin08g04910	6	Bcin11g02650,Bcin16g03120,Bcin01g00360,Bcin16g04640,Bcin13g03220,Bcin12g03680
GO:0009439	cyanate metabolic process	biological_process	0.053186	1	1	334	2	8355	0		1	Bcin08g05630
GO:0051180	vitamin transport	biological_process	0.056533	1	2	334	10	8355	0		2	Bcin01g03920,Bcin06g00320
GO:0090482	vitamin transmembrane transporter activity	molecular_function	0.056533	1	2	334	10	8355	0		2	Bcin06g00320,Bcin01g03920
GO:0006694	steroid biosynthetic process	biological_process	0.056953	1	6	334	69	8355	4	Bcin13g03110,Bcin08g04910,Bcin13g04000,Bcin01g05880	2	Bcin12g03680,Bcin11g02650
GO:0000166	nucleotide binding	molecular_function	0.057289	1	59	334	1183	8355	13	Bcin06g07120,Bcin07g00010,Bcin14g00210,Bcin13g00710,Bcin01g05890,Bcin05g05740,Bcin01g00080,Bcin06g01720,Bcin09g02040,Bcin02g06040,Bcin07g00040,Bcin08g04910,Bcin02g00220	46	Bcin05g03610,Bcin02g07090,Bcin08g03040,Bcin10g02140,Bcin16g04640,Bcin10g00650,Bcin06g00320,Bcin13g03220,Bcin04g06170,Bcin14g03240,Bcin05g02680,Bcin16g01790,Bcin01g08590,Bcin12g04260,Bcin02g08390,Bcin04g00990,Bcin12g03290,Bcin02g04380,Bcin03g08570,Bcin01g07220,Bcin07g06680,Bcin01g04530,Bcin12g03680,Bcin16g00080,Bcin01g10380,Bcin01g00260,Bcin01g08090,Bcin15g01170,Bcin05g04570,Bcin01g00360,Bcin04g05…
GO:1901265	nucleoside phosphate binding	molecular_function	0.057289	1	59	334	1183	8355	13	Bcin07g00010,Bcin06g07120,Bcin14g00210,Bcin13g00710,Bcin01g05890,Bcin05g05740,Bcin01g00080,Bcin09g02040,Bcin06g01720,Bcin02g06040,Bcin07g00040,Bcin08g04910,Bcin02g00220	46	Bcin05g03610,Bcin10g02140,Bcin08g03040,Bcin02g07090,Bcin16g04640,Bcin10g00650,Bcin01g08590,Bcin16g01790,Bcin05g02680,Bcin14g03240,Bcin13g03220,Bcin06g00320,Bcin04g06170,Bcin04g00990,Bcin12g03290,Bcin02g08390,Bcin12g04260,Bcin02g04380,Bcin03g08570,Bcin07g06680,Bcin01g07220,Bcin01g04530,Bcin12g03680,Bcin16g00080,Bcin01g08090,Bcin01g00260,Bcin01g10380,Bcin01g08610,Bcin02g01320,Bcin08g06640,Bcin04g05…
GO:0008175	tRNA methyltransferase activity	molecular_function	0.059409	1	4	334	37	8355	1	Bcin07g01530	3	Bcin09g05490,Bcin08g04430,Bcin04g02400
GO:0045087	innate immune response	biological_process	0.059918	1	2	334	10	8355	0		2	Novel00575,Bcin04g04950
GO:0009890	negative regulation of biosynthetic process	biological_process	0.065188	1	3	334	23	8355	1	Bcin02g01260	2	Bcin04g00640,Bcin12g01240
GO:0010558	negative regulation of macromolecule biosynthetic process	biological_process	0.065188	1	3	334	23	8355	1	Bcin02g01260	2	Bcin12g01240,Bcin04g00640
GO:0031327	negative regulation of cellular biosynthetic process	biological_process	0.065188	1	3	334	23	8355	1	Bcin02g01260	2	Bcin12g01240,Bcin04g00640
GO:2000113	negative regulation of cellular macromolecule biosynthetic process	biological_process	0.065188	1	3	334	23	8355	1	Bcin02g01260	2	Bcin12g01240,Bcin04g00640
GO:0036094	small molecule binding	molecular_function	0.065266	1	62	334	1261	8355	14	Bcin02g00220,Bcin08g04910,Bcin10g05370,Bcin07g00040,Bcin02g06040,Bcin06g01720,Bcin09g02040,Bcin01g00080,Bcin05g05740,Bcin01g05890,Bcin13g00710,Bcin14g00210,Bcin06g07120,Bcin07g00010	48	Bcin03g06160,Bcin05g04930,Bcin15g03860,Bcin01g10220,Bcin13g05380,Bcin12g04880,Bcin16g03120,Bcin11g02650,Bcin10g01040,Bcin12g06230,Bcin04g03720,Bcin02g00830,Bcin05g04570,Bcin01g00360,Bcin15g01170,Bcin08g06640,Bcin02g01320,Bcin01g08610,Bcin04g05150,Bcin01g10380,Bcin01g00260,Bcin01g08090,Bcin16g00080,Bcin01g04530,Bcin12g03680,Bcin07g00750,Bcin02g06580,Bcin01g07220,Bcin07g06680,Bcin03g08570,Bcin02g04…
GO:0006820	anion transport	biological_process	0.065425	1	6	334	71	8355	1	Bcin03g07440	5	Bcin09g01350,Bcin08g02710,Bcin01g04590,Bcin01g03920,Bcin01g05190
GO:0005996	monosaccharide metabolic process	biological_process	0.067519	1	4	334	38	8355	1	Bcin16g01430	3	Bcin14g02800,Bcin04g05150,Bcin08g04220
GO:1901575	organic substance catabolic process	biological_process	0.069104	1	14	334	228	8355	2	Bcin01g00870,Bcin14g00300	12	Bcin08g04220,Bcin03g08070,Bcin13g03410,Bcin01g04530,Bcin01g08620,Bcin01g00360,Bcin01g04590,Bcin01g03420,Bcin01g02320,Bcin04g02090,Bcin11g01050,Bcin16g02520
GO:0000302	response to reactive oxygen species	biological_process	0.06957	1	1	334	2	8355	0		1	Bcin13g02700
GO:1901031	regulation of response to reactive oxygen species	biological_process	0.06957	1	1	334	2	8355	0		1	Bcin13g02700
GO:1902882	regulation of response to oxidative stress	biological_process	0.06957	1	1	334	2	8355	0		1	Bcin13g02700
GO:0052689	carboxylic ester hydrolase activity	molecular_function	0.069572	1	5	334	55	8355	1	Bcin01g00080	4	Bcin13g03410,Bcin01g04530,Bcin03g03830,Bcin03g08070
GO:0015996	chlorophyll catabolic process	biological_process	0.069752	1	2	334	11	8355	0		2	Bcin01g04530,Bcin13g03410
GO:0046149	pigment catabolic process	biological_process	0.069752	1	2	334	11	8355	0		2	Bcin13g03410,Bcin01g04530
GO:0047746	chlorophyllase activity	molecular_function	0.069752	1	2	334	11	8355	0		2	Bcin13g03410,Bcin01g04530
GO:0000921	septin ring assembly	biological_process	0.072551	1	2	334	12	8355	0		2	Bcin01g04590,Bcin14g01990
GO:0005940	septin ring	cellular_component	0.072551	1	2	334	12	8355	0		2	Bcin01g04590,Bcin14g01990
GO:0031106	septin ring organization	biological_process	0.072551	1	2	334	12	8355	0		2	Bcin01g04590,Bcin14g01990
GO:0032156	septin cytoskeleton	cellular_component	0.072551	1	2	334	12	8355	0		2	Bcin01g04590,Bcin14g01990
GO:0032185	septin cytoskeleton organization	biological_process	0.072551	1	2	334	12	8355	0		2	Bcin01g04590,Bcin14g01990
GO:0051606	detection of stimulus	biological_process	0.074022	1	2	334	11	8355	2	Bcin02g01260,Bcin01g09230	0
GO:0006432	phenylalanyl-tRNA aminoacylation	biological_process	0.074206	1	1	334	2	8355	0		1	Bcin01g08090
GO:0008202	steroid metabolic process	biological_process	0.074251	1	6	334	74	8355	4	Bcin08g04910,Bcin13g03110,Bcin13g04000,Bcin01g05880	2	Bcin12g03680,Bcin11g02650
GO:0015093	ferrous iron transmembrane transporter activity	molecular_function	0.076709	1	1	334	2	8355	0		1	Bcin08g02880
GO:0072509	divalent inorganic cation transmembrane transporter activity	molecular_function	0.076709	1	1	334	2	8355	0		1	Bcin08g02880
GO:0010333	terpene synthase activity	molecular_function	0.076796	1	1	334	2	8355	1	Bcin12g06390	0
GO:0005085	guanyl-nucleotide exchange factor activity	molecular_function	0.077404	1	3	334	24	8355	0		3	Bcin04g02940,Novel00585,Bcin12g02110
GO:0006558	L-phenylalanine metabolic process	biological_process	0.078723	1	1	334	2	8355	0		1	Bcin11g01050
GO:1902221	erythrose 4-phosphate/phosphoenolpyruvate family amino acid metabolic process	biological_process	0.078723	1	1	334	2	8355	0		1	Bcin11g01050
GO:0032801	receptor catabolic process	biological_process	0.078914	1	2	334	12	8355	1	Bcin14g00300	1	Bcin01g04590
GO:0009020	tRNA (guanosine-2-O-)-methyltransferase activity	molecular_function	0.081501	1	1	334	2	8355	1	Bcin07g01530	0
GO:0062105	RNA 2-O-methyltransferase activity	molecular_function	0.081501	1	1	334	2	8355	1	Bcin07g01530	0
GO:0106050	tRNA 2-O-methyltransferase activity	molecular_function	0.081501	1	1	334	2	8355	1	Bcin07g01530	0
GO:0032217	riboflavin transmembrane transporter activity	molecular_function	0.081906	1	1	334	2	8355	0		1	Bcin01g03920
GO:0032218	riboflavin transport	biological_process	0.081906	1	1	334	2	8355	0		1	Bcin01g03920
GO:0005813	centrosome	cellular_component	0.081977	1	1	334	2	8355	1	Bcin06g06070	0
GO:0006787	porphyrin-containing compound catabolic process	biological_process	0.082017	1	2	334	12	8355	0		2	Bcin13g03410,Bcin01g04530
GO:0033015	tetrapyrrole catabolic process	biological_process	0.082017	1	2	334	12	8355	0		2	Bcin13g03410,Bcin01g04530
GO:0006955	immune response	biological_process	0.093194	1	4	334	43	8355	0		4	Bcin11g02650,Bcin01g04590,Bcin04g04950,Novel00575
GO:0016021	integral component of membrane	cellular_component	0.093781	1	53	334	1101	8355	7	Bcin13g00710,Bcin01g05890,Bcin01g00870,Bcin01g05880,Bcin03g04690,Bcin03g09318,Bcin14g00300	46	Bcin10g00650,Bcin09g05080,Bcin08g03340,Bcin01g05190,Bcin05g07620,Bcin13g04980,Bcin06g00320,Bcin05g03610,Bcin11g02790,Bcin04g06220,Bcin01g08510,Bcin08g03040,Bcin10g02140,Bcin01g07220,Bcin02g05860,Bcin14g01990,Bcin03g00390,Bcin14g03270,Bcin03g09190,Bcin07g02180,Bcin02g07720,Bcin02g04380,Bcin01g03920,Bcin09g00880,Bcin07g05910,Bcin14g01760,Bcin02g07320,Bcin01g00360,Bcin05g02690,Bcin04g02680,Bcin01g05…
GO:0016782	transferase activity, transferring sulfur-containing groups	molecular_function	0.09714	1	2	334	13	8355	0		2	Bcin10g00950,Bcin04g03710
GO:0031224	intrinsic component of membrane	cellular_component	0.098459	1	53	334	1105	8355	7	Bcin01g05890,Bcin13g00710,Bcin01g00870,Bcin01g05880,Bcin03g09318,Bcin03g04690,Bcin14g00300	46	Bcin06g00320,Bcin05g07620,Bcin01g05190,Bcin13g04980,Bcin08g03340,Bcin09g05080,Bcin10g00650,Bcin10g02140,Bcin04g06220,Bcin08g03040,Bcin01g08510,Bcin11g02790,Bcin05g03610,Bcin03g09190,Bcin14g03270,Bcin03g00390,Bcin14g01990,Bcin02g05860,Bcin01g07220,Bcin02g07320,Bcin07g05910,Bcin14g01760,Bcin09g00880,Bcin01g03920,Bcin02g04380,Bcin02g07720,Bcin07g02180,Bcin04g03720,Bcin03g00940,Bcin01g05700,Bcin05g02…
GO:0016796	exonuclease activity, active with either ribo- or deoxyribonucleic acids and producing 5-phosphomonoesters	molecular_function	0.098657	1	3	334	28	8355	2	Bcin12g02230,Bcin01g00870	1	Bcin13g05060
GO:0003857	3-hydroxyacyl-CoA dehydrogenase activity	molecular_function	0.099588	1	4	334	44	8355	1	Bcin07g00010	3	Bcin15g03860,Bcin01g00360,Bcin01g08610
GO:0000062	fatty-acyl-CoA binding	molecular_function	0.10188	1	1	334	3	8355	0		1	Bcin02g01320
GO:0120227	acyl-CoA binding	molecular_function	0.10188	1	1	334	3	8355	0		1	Bcin02g01320
GO:1901567	fatty acid derivative binding	molecular_function	0.10188	1	1	334	3	8355	0		1	Bcin02g01320
GO:0006417	regulation of translation	biological_process	0.10359	1	2	334	14	8355	1	Bcin02g01260	1	Bcin04g00640
GO:0034248	regulation of cellular amide metabolic process	biological_process	0.10359	1	2	334	14	8355	1	Bcin02g01260	1	Bcin04g00640
GO:0043112	receptor metabolic process	biological_process	0.10407	1	2	334	14	8355	1	Bcin14g00300	1	Bcin01g04590
GO:0015850	organic hydroxy compound transport	biological_process	0.10503	1	1	334	3	8355	0		1	Bcin01g04590
GO:0004402	histone acetyltransferase activity	molecular_function	0.10676	1	2	334	14	8355	0		2	Bcin02g07180,Bcin03g00400
GO:0034212	peptide N-acetyltransferase activity	molecular_function	0.10676	1	2	334	14	8355	0		2	Bcin02g07180,Bcin03g00400
GO:0061733	peptide-lysine-N-acetyltransferase activity	molecular_function	0.10676	1	2	334	14	8355	0		2	Bcin02g07180,Bcin03g00400
GO:0016567	protein ubiquitination	biological_process	0.10757	1	2	334	14	8355	0		2	Bcin15g04190,Bcin04g02090
GO:0052126	movement in host environment	biological_process	0.1084	1	4	334	46	8355	1	Bcin14g00300	3	Bcin01g04590,Bcin06g00130,Bcin09g03720
GO:0007098	centrosome cycle	biological_process	0.10966	1	1	334	3	8355	1	Bcin06g06070	0
GO:0044248	cellular catabolic process	biological_process	0.11169	1	11	334	184	8355	2	Bcin01g00870,Bcin14g00300	9	Bcin01g08620,Bcin01g04530,Bcin13g03410,Bcin04g02090,Bcin16g02520,Bcin11g01050,Bcin01g04590,Bcin01g02320,Bcin01g03420
GO:0001775	cell activation	biological_process	0.11188	1	3	334	30	8355	0		3	Bcin01g04590,Bcin11g02800,Bcin07g04390
GO:0004826	phenylalanine-tRNA ligase activity	molecular_function	0.11292	1	1	334	3	8355	0		1	Bcin01g08090
GO:0010605	negative regulation of macromolecule metabolic process	biological_process	0.1139	1	5	334	65	8355	2	Bcin01g00870,Bcin02g01260	3	Bcin12g01240,Bcin11g06390,Bcin04g00640
GO:0008514	organic anion transmembrane transporter activity	molecular_function	0.11401	1	2	334	15	8355	0		2	Bcin01g05190,Bcin01g03920
GO:0050662	obsolete coenzyme binding	molecular_function	0.1147	1	9	334	144	8355	5	Bcin09g02040,Bcin13g04000,Bcin01g05880,Bcin05g07120,Bcin08g04910	4	Bcin12g03680,Bcin03g00700,Bcin11g02650,Bcin08g04610
GO:0010098	suspensor development	biological_process	0.11491	1	1	334	3	8355	1	Bcin03g04690	0
GO:0030551	cyclic nucleotide binding	molecular_function	0.11513	1	1	334	3	8355	0		1	Bcin05g04930
GO:0035438	cyclic-di-GMP binding	molecular_function	0.11513	1	1	334	3	8355	0		1	Bcin05g04930
GO:0030212	hyaluronan metabolic process	biological_process	0.11601	1	1	334	3	8355	0		1	Bcin01g00260
GO:1903510	mucopolysaccharide metabolic process	biological_process	0.11601	1	1	334	3	8355	0		1	Bcin01g00260
GO:0009712	catechol-containing compound metabolic process	biological_process	0.11606	1	1	334	3	8355	0		1	Bcin03g08130
GO:0018576	catechol 1,2-dioxygenase activity	molecular_function	0.11606	1	1	334	3	8355	0		1	Bcin03g08130
GO:0019114	catechol dioxygenase activity	molecular_function	0.11606	1	1	334	3	8355	0		1	Bcin03g08130
GO:0016423	tRNA (guanine) methyltransferase activity	molecular_function	0.11671	1	3	334	30	8355	1	Bcin07g01530	2	Bcin09g05490,Bcin04g02400
GO:0005993	trehalose catabolic process	biological_process	0.11722	1	1	334	3	8355	0		1	Bcin01g08620
GO:0009313	oligosaccharide catabolic process	biological_process	0.11722	1	1	334	3	8355	0		1	Bcin01g08620
GO:0046352	disaccharide catabolic process	biological_process	0.11722	1	1	334	3	8355	0		1	Bcin01g08620
GO:0015849	organic acid transport	biological_process	0.1189	1	3	334	31	8355	1	Bcin03g07440	2	Bcin01g04590,Bcin08g02710
GO:0046942	carboxylic acid transport	biological_process	0.1189	1	3	334	31	8355	1	Bcin03g07440	2	Bcin01g04590,Bcin08g02710
GO:0006475	internal protein amino acid acetylation	biological_process	0.1189	1	2	334	15	8355	0		2	Bcin03g00400,Bcin02g07180
GO:0016573	histone acetylation	biological_process	0.1189	1	2	334	15	8355	0		2	Bcin03g00400,Bcin02g07180
GO:0018393	internal peptidyl-lysine acetylation	biological_process	0.1189	1	2	334	15	8355	0		2	Bcin03g00400,Bcin02g07180
GO:0018394	peptidyl-lysine acetylation	biological_process	0.1189	1	2	334	15	8355	0		2	Bcin02g07180,Bcin03g00400
GO:0009892	negative regulation of metabolic process	biological_process	0.11901	1	5	334	66	8355	2	Bcin02g01260,Bcin01g00870	3	Bcin04g00640,Bcin11g06390,Bcin12g01240
GO:0006004	fucose metabolic process	biological_process	0.11912	1	1	334	3	8355	1	Bcin16g01430	0
GO:0008736	L-fucose isomerase activity	molecular_function	0.11912	1	1	334	3	8355	1	Bcin16g01430	0
GO:0016042	lipid catabolic process	biological_process	0.11998	1	3	334	30	8355	0		3	Bcin03g08070,Bcin13g03410,Bcin01g02320
GO:0004347	glucose-6-phosphate isomerase activity	molecular_function	0.12014	1	1	334	3	8355	0		1	Bcin08g04220
GO:0004470	malic enzyme activity	molecular_function	0.12041	1	1	334	3	8355	0		1	Bcin16g03120
GO:0004471	malate dehydrogenase (decarboxylating) (NAD+) activity	molecular_function	0.12041	1	1	334	3	8355	0		1	Bcin16g03120
GO:0019318	hexose metabolic process	biological_process	0.12049	1	3	334	30	8355	1	Bcin16g01430	2	Bcin08g04220,Bcin04g05150
GO:0000784	nuclear chromosome, telomeric region	cellular_component	0.12072	1	1	334	3	8355	0		1	Bcin10g05060
GO:0009581	detection of external stimulus	biological_process	0.12082	1	1	334	3	8355	1	Bcin01g09230	0
GO:0009582	detection of abiotic stimulus	biological_process	0.12082	1	1	334	3	8355	1	Bcin01g09230	0
GO:0009583	detection of light stimulus	biological_process	0.12082	1	1	334	3	8355	1	Bcin01g09230	0
GO:0009584	detection of visible light	biological_process	0.12082	1	1	334	3	8355	1	Bcin01g09230	0
GO:0018298	protein-chromophore linkage	biological_process	0.12082	1	1	334	3	8355	1	Bcin01g09230	0
GO:0016861	intramolecular oxidoreductase activity, interconverting aldoses and ketoses	molecular_function	0.12107	1	2	334	15	8355	1	Bcin16g01430	1	Bcin08g04220
GO:0022804	active transmembrane transporter activity	molecular_function	0.12308	1	8	334	122	8355	3	Bcin13g00710,Bcin01g05890,Bcin01g06290	5	Bcin09g05080,Bcin01g07220,Bcin10g00650,Bcin05g03610,Bcin10g02140
GO:0051213	dioxygenase activity	molecular_function	0.12443	1	3	334	31	8355	0		3	Bcin03g08130,Bcin11g01050,Bcin14g05020
GO:0046914	transition metal ion binding	molecular_function	0.12555	1	43	334	890	8355	9	Bcin08g04920,Bcin02g01260,Bcin07g05430,Bcin13g04100,Bcin15g02910,Bcin02g00240,Bcin06g00650,Bcin05g01000,Bcin07g01270	34	Bcin16g01930,Bcin03g08070,Bcin09g03650,Bcin06g04080,Bcin03g08130,Bcin10g04230,Bcin12g04770,Bcin07g00750,Bcin12g01080,Bcin07g06750,Novel00311,Novel00585,Bcin02g00130,Bcin03g00940,Bcin05g00400,Bcin04g05210,Bcin12g03340,Bcin01g08600,Bcin02g03350,Bcin14g05010,Bcin08g01180,Bcin03g04110,Bcin03g07090,Bcin14g00650,Bcin09g02340,Bcin01g10380,Bcin10g00830,Bcin12g03350,Bcin07g04460,Bcin04g03800,Bcin02g04490,…
GO:0006313	transposition, DNA-mediated	biological_process	0.1256	1	2	334	15	8355	0		2	Bcin11g01080,Novel00765
GO:0032196	transposition	biological_process	0.1256	1	2	334	15	8355	0		2	Bcin11g01080,Novel00765
GO:0070008	serine-type exopeptidase activity	molecular_function	0.12778	1	2	334	15	8355	0		2	Bcin06g02510,Bcin12g04390
GO:0005975	carbohydrate metabolic process	biological_process	0.12803	1	20	334	374	8355	1	Bcin16g01430	19	Bcin13g04610,Bcin15g01170,Bcin09g03850,Bcin04g05150,Bcin14g02800,Bcin10g05630,Bcin06g00480,Bcin14g00650,Bcin16g03240,Bcin05g03390,Bcin12g05220,Bcin08g04220,Bcin01g08620,Bcin02g00420,Bcin09g05460,Bcin12g04530,Bcin14g05020,Bcin02g05860,Bcin06g04850
GO:0016903	oxidoreductase activity, acting on the aldehyde or oxo group of donors	molecular_function	0.13027	1	4	334	49	8355	1	Bcin08g04910	3	Bcin02g06580,Bcin11g02650,Bcin12g03680
GO:0010608	posttranscriptional regulation of gene expression	biological_process	0.13144	1	2	334	16	8355	1	Bcin02g01260	1	Bcin04g00640
GO:0043168	anion binding	molecular_function	0.13207	1	56	334	1181	8355	13	Bcin02g00220,Bcin02g06040,Bcin07g00040,Bcin10g05370,Bcin05g05740,Bcin01g00080,Bcin06g01720,Bcin09g02040,Bcin06g07120,Bcin07g00010,Bcin14g00210,Bcin13g00710,Bcin01g05890	43	Bcin10g01040,Bcin12g04880,Bcin01g10220,Bcin13g05380,Bcin03g06160,Bcin15g03860,Bcin05g04930,Bcin16g00080,Bcin01g10380,Bcin01g00260,Bcin01g08090,Bcin15g01170,Bcin05g04570,Bcin01g00360,Bcin04g05150,Bcin02g01320,Bcin01g08610,Bcin08g06640,Bcin12g06230,Bcin04g03720,Bcin02g00830,Bcin12g04260,Bcin02g08390,Bcin12g03290,Bcin04g00990,Bcin02g04380,Bcin03g08570,Bcin01g07220,Bcin02g06580,Bcin07g06680,Bcin01g04…
GO:0032446	protein modification by small protein conjugation	biological_process	0.1365	1	2	334	16	8355	0		2	Bcin15g04190,Bcin04g02090
GO:0017080	sodium channel regulator activity	molecular_function	0.13662	1	2	334	16	8355	1	Bcin16g01430	1	Bcin05g02890
GO:0019871	sodium channel inhibitor activity	molecular_function	0.13662	1	2	334	16	8355	1	Bcin16g01430	1	Bcin05g02890
GO:0009317	acetyl-CoA carboxylase complex	cellular_component	0.13843	1	1	334	4	8355	0		1	Bcin01g03300
GO:0008150	biological_process	biological_process	0.13984	1	252	334	6052	8355	51	Bcin08g02080,Bcin08g04920,Bcin01g05890,Bcin02g01260,Bcin15g00770,Bcin12g05510,Bcin09g02040,Bcin02g06040,Bcin14g00300,Bcin11g02620,Bcin08g06270,Bcin12g01070,Bcin16g01430,Bcin02g00240,Bcin07g05530,Bcin14g01070,Bcin01g05880,Bcin07g00040,Bcin01g00870,Bcin11g00260,Bcin03g08760,Bcin05g01000,Bcin11g03330,Bcin07g01270,Bcin02g00220,Bcin07g00010,Bcin15g02910,Bcin05g01490,Bcin14g00210,Bcin03g07440,Bcin05g04…	201	Bcin05g03390,Bcin11g01910,Bcin09g05470,Bcin10g01250,Bcin05g02890,Bcin01g08510,Bcin14g03240,Bcin03g03280,Bcin16g00240,Bcin11g02800,Bcin04g06170,Novel00311,Bcin07g05910,Bcin01g03920,Novel00575,Bcin10g04230,Bcin05g02820,Bcin09g05490,Bcin14g00660,Bcin06g00130,Bcin14g01990,Bcin03g00390,Bcin08g01180,Bcin08g04630,Bcin03g07090,Bcin09g02340,Novel00248,Bcin01g02320,Bcin04g03720,Bcin06g04850,Bcin01g04780,Bc…
GO:0006629	lipid metabolic process	biological_process	0.14101	1	20	334	383	8355	7	Bcin13g04000,Bcin01g05880,Bcin07g00010,Bcin13g03110,Bcin01g00080,Bcin13g00280,Bcin08g04910	13	Bcin13g03410,Bcin13g04610,Bcin03g08070,Bcin01g00360,Bcin01g08610,Bcin01g02320,Bcin03g04110,Bcin08g04630,Bcin12g03680,Bcin15g03860,Bcin10g04230,Bcin11g02650,Bcin01g03300
GO:0009056	catabolic process	biological_process	0.14267	1	14	334	257	8355	2	Bcin01g00870,Bcin14g00300	12	Bcin03g08070,Bcin08g04220,Bcin13g03410,Bcin01g04530,Bcin01g08620,Bcin01g00360,Bcin01g04590,Bcin01g02320,Bcin01g03420,Bcin04g02090,Bcin16g02520,Bcin11g01050
GO:0070402	NADPH binding	molecular_function	0.14315	1	1	334	4	8355	1	Bcin09g02040	0
GO:0005758	mitochondrial intermembrane space	cellular_component	0.14383	1	1	334	5	8355	0		1	Bcin02g03350
GO:0016530	metallochaperone activity	molecular_function	0.14383	1	1	334	5	8355	0		1	Bcin02g03350
GO:0016531	copper chaperone activity	molecular_function	0.14383	1	1	334	5	8355	0		1	Bcin02g03350
GO:0031970	organelle envelope lumen	cellular_component	0.14383	1	1	334	5	8355	0		1	Bcin02g03350
GO:0008171	O-methyltransferase activity	molecular_function	0.14559	1	4	334	51	8355	1	Bcin07g01530	3	Bcin04g02400,Bcin08g04430,Bcin09g05490
GO:0003725	double-stranded RNA binding	molecular_function	0.14586	1	1	334	4	8355	1	Bcin11g05650	0
GO:0015994	chlorophyll metabolic process	biological_process	0.14665	1	2	334	17	8355	0		2	Bcin01g04530,Bcin13g03410
GO:0032268	regulation of cellular protein metabolic process	biological_process	0.1467	1	4	334	51	8355	1	Bcin02g01260	3	Bcin11g06390,Bcin04g00640,Bcin02g01000
GO:0004514	nicotinate-nucleotide diphosphorylase (carboxylating) activity	molecular_function	0.14751	1	1	334	4	8355	0		1	Bcin04g04950
GO:0008107	galactoside 2-alpha-L-fucosyltransferase activity	molecular_function	0.14778	1	1	334	4	8355	0		1	Bcin01g02320
GO:0031127	alpha-(1,2)-fucosyltransferase activity	molecular_function	0.14778	1	1	334	4	8355	0		1	Bcin01g02320
GO:0010309	acireductone dioxygenase [iron(II)-requiring] activity	molecular_function	0.14784	1	1	334	4	8355	0		1	Bcin14g05020
GO:0010629	negative regulation of gene expression	biological_process	0.14972	1	4	334	52	8355	2	Bcin01g00870,Bcin02g01260	2	Bcin12g01240,Bcin04g00640
GO:0030683	mitigation of host immune response by virus	biological_process	0.15107	1	1	334	4	8355	0		1	Novel00766
GO:0050690	regulation of defense response to virus by virus	biological_process	0.15107	1	1	334	4	8355	0		1	Novel00766
GO:0007029	endoplasmic reticulum organization	biological_process	0.15117	1	2	334	18	8355	0		2	Bcin09g05080,Bcin14g01990
GO:0004857	enzyme inhibitor activity	molecular_function	0.15144	1	4	334	52	8355	1	Bcin06g07120	3	Bcin11g06390,Bcin03g03280,Bcin01g00260
GO:0001405	PAM complex, Tim23 associated import motor	cellular_component	0.15207	1	1	334	4	8355	0		1	Bcin05g06220
GO:0004357	glutamate-cysteine ligase activity	molecular_function	0.15234	1	1	334	4	8355	0		1	Bcin02g07720
GO:0016638	oxidoreductase activity, acting on the CH-NH2 group of donors	molecular_function	0.15311	1	3	334	33	8355	0		3	Bcin03g03280,Novel00248,Bcin04g03800
GO:0006672	ceramide metabolic process	biological_process	0.15354	1	1	334	4	8355	0		1	Bcin08g04630
GO:0000175	3-5-exoribonuclease activity	molecular_function	0.15526	1	1	334	4	8355	1	Bcin01g00870	0
GO:0004532	exoribonuclease activity	molecular_function	0.15526	1	1	334	4	8355	1	Bcin01g00870	0
GO:0004535	poly(A)-specific ribonuclease activity	molecular_function	0.15526	1	1	334	4	8355	1	Bcin01g00870	0
GO:0016896	exoribonuclease activity, producing 5-phosphomonoesters	molecular_function	0.15526	1	1	334	4	8355	1	Bcin01g00870	0
GO:0009507	chloroplast	cellular_component	0.15561	1	1	334	4	8355	0		1	Bcin07g00750
GO:0009536	plastid	cellular_component	0.15561	1	1	334	4	8355	0		1	Bcin07g00750
GO:1902495	transmembrane transporter complex	cellular_component	0.15649	1	2	334	17	8355	1	Bcin03g09318	1	Bcin03g00940
GO:1990351	transporter complex	cellular_component	0.15649	1	2	334	17	8355	1	Bcin03g09318	1	Bcin03g00940
GO:0016717	oxidoreductase activity, acting on paired donors, with oxidation of a pair of donors resulting in the reduction of molecular oxygen to two molecules of water	molecular_function	0.15662	1	1	334	4	8355	1	Bcin13g00280	0
GO:0009395	phospholipid catabolic process	biological_process	0.15725	1	1	334	4	8355	0		1	Bcin01g02320
GO:0031099	regeneration	biological_process	0.15729	1	1	334	4	8355	0		1	Bcin08g02880
GO:0042246	tissue regeneration	biological_process	0.15729	1	1	334	4	8355	0		1	Bcin08g02880
GO:0048589	developmental growth	biological_process	0.15729	1	1	334	4	8355	0		1	Bcin08g02880
GO:0005201	extracellular matrix structural constituent	molecular_function	0.15744	1	1	334	4	8355	1	Bcin08g03410	0
GO:0051246	regulation of protein metabolic process	biological_process	0.16119	1	4	334	53	8355	1	Bcin02g01260	3	Bcin11g06390,Bcin02g01000,Bcin04g00640
GO:0051701	interaction with host	biological_process	0.16144	1	6	334	92	8355	1	Bcin14g00300	5	Novel00766,Bcin02g05860,Bcin09g03720,Bcin01g04590,Bcin06g00130
GO:0008173	RNA methyltransferase activity	molecular_function	0.16172	1	4	334	53	8355	1	Bcin07g01530	3	Bcin09g05490,Bcin04g02400,Bcin08g04430
GO:0006473	protein acetylation	biological_process	0.16252	1	2	334	18	8355	0		2	Bcin03g00400,Bcin02g07180
GO:0043543	protein acylation	biological_process	0.16252	1	2	334	18	8355	0		2	Bcin02g07180,Bcin03g00400
GO:0015074	DNA integration	biological_process	0.16271	1	3	334	34	8355	0		3	Novel00765,Novel00585,Bcin08g01100
GO:2000112	regulation of cellular macromolecule biosynthetic process	biological_process	0.16286	1	41	334	865	8355	7	Bcin05g01490,Bcin13g01270,Bcin08g04920,Bcin02g01260,Bcin12g01070,Bcin01g05890,Bcin01g09230	34	Bcin16g03240,Bcin06g04080,Bcin10g01250,Bcin03g00400,Bcin03g08840,Bcin16g01930,Bcin06g00320,Novel00311,Bcin07g06750,Bcin07g05260,Bcin12g04770,Bcin12g01080,Bcin14g01990,Bcin07g00750,Bcin14g00660,Bcin03g07090,Bcin08g02710,Bcin01g08600,Bcin08g01180,Bcin02g07180,Bcin04g00640,Bcin13g02700,Bcin13g05060,Bcin03g00940,Bcin04g05210,Bcin08g05630,Bcin16g01810,Bcin16g03200,Bcin15g02550,Bcin15g00490,Bcin02g0743…
GO:0019887	protein kinase regulator activity	molecular_function	0.16304	1	2	334	18	8355	1	Bcin06g07120	1	Bcin03g03280
GO:0031323	regulation of cellular metabolic process	biological_process	0.16399	1	43	334	913	8355	7	Bcin01g09230,Bcin13g01270,Bcin08g04920,Bcin01g05890,Bcin02g01260,Bcin12g01070,Bcin05g01490	36	Bcin14g05020,Bcin11g06390,Bcin12g01240,Bcin12g03350,Bcin15g02550,Bcin16g01810,Bcin16g03200,Bcin15g00490,Bcin02g07430,Bcin03g00940,Bcin13g05060,Bcin08g05630,Bcin04g05210,Bcin01g08600,Bcin08g01180,Bcin03g07090,Bcin08g02710,Bcin04g00640,Bcin13g02700,Bcin02g07180,Bcin12g04770,Bcin07g00750,Bcin14g00660,Bcin14g01990,Bcin12g01080,Bcin07g06750,Novel00311,Bcin07g05260,Bcin03g08840,Bcin16g01930,Bcin06g0032…
GO:0009889	regulation of biosynthetic process	biological_process	0.166	1	41	334	867	8355	7	Bcin01g09230,Bcin02g01260,Bcin12g01070,Bcin01g05890,Bcin13g01270,Bcin08g04920,Bcin05g01490	34	Bcin08g05630,Bcin04g05210,Bcin03g00940,Bcin13g05060,Bcin04g00640,Bcin13g02700,Bcin02g07180,Bcin01g08600,Bcin08g01180,Bcin03g07090,Bcin08g02710,Bcin14g05020,Bcin12g01240,Bcin12g03350,Bcin15g00490,Bcin02g07430,Bcin15g02550,Bcin16g01810,Bcin16g03200,Bcin06g00320,Bcin03g08840,Bcin16g01930,Bcin10g01250,Bcin03g00400,Bcin06g04080,Bcin16g03240,Bcin07g00750,Bcin14g00660,Bcin14g01990,Bcin12g01080,Bcin12g04…
GO:0010556	regulation of macromolecule biosynthetic process	biological_process	0.166	1	41	334	867	8355	7	Bcin01g09230,Bcin02g01260,Bcin01g05890,Bcin12g01070,Bcin08g04920,Bcin13g01270,Bcin05g01490	34	Bcin12g01240,Bcin12g03350,Bcin14g05020,Bcin15g00490,Bcin02g07430,Bcin16g03200,Bcin16g01810,Bcin15g02550,Bcin04g05210,Bcin08g05630,Bcin13g05060,Bcin03g00940,Bcin02g07180,Bcin04g00640,Bcin13g02700,Bcin03g07090,Bcin08g02710,Bcin01g08600,Bcin08g01180,Bcin14g01990,Bcin12g01080,Bcin07g00750,Bcin14g00660,Bcin12g04770,Bcin07g05260,Novel00311,Bcin07g06750,Bcin06g00320,Bcin03g08840,Bcin16g01930,Bcin10g0125…
GO:0031326	regulation of cellular biosynthetic process	biological_process	0.166	1	41	334	867	8355	7	Bcin05g01490,Bcin08g04920,Bcin13g01270,Bcin12g01070,Bcin02g01260,Bcin01g05890,Bcin01g09230	34	Novel00311,Bcin07g06750,Bcin07g05260,Bcin12g04770,Bcin12g01080,Bcin14g01990,Bcin14g00660,Bcin07g00750,Bcin16g03240,Bcin06g04080,Bcin03g00400,Bcin10g01250,Bcin16g01930,Bcin03g08840,Bcin06g00320,Bcin16g01810,Bcin16g03200,Bcin15g02550,Bcin02g07430,Bcin15g00490,Bcin12g03350,Bcin12g01240,Bcin14g05020,Bcin08g02710,Bcin03g07090,Bcin01g08600,Bcin08g01180,Bcin02g07180,Bcin13g02700,Bcin04g00640,Bcin13g0506…
GO:0018958	phenol-containing compound metabolic process	biological_process	0.17014	1	1	334	5	8355	0		1	Bcin03g08130
GO:0060255	regulation of macromolecule metabolic process	biological_process	0.17109	1	44	334	941	8355	8	Bcin01g05890,Bcin02g01260,Bcin12g01070,Bcin08g04920,Bcin13g01270,Bcin05g01490,Bcin01g09230,Bcin01g00870	36	Bcin06g00320,Bcin16g01930,Bcin03g08840,Bcin03g00400,Bcin10g01250,Bcin02g01000,Bcin06g04080,Bcin16g03240,Bcin14g00660,Bcin07g00750,Bcin14g01990,Bcin12g01080,Bcin12g04770,Bcin07g05260,Bcin07g06750,Novel00311,Bcin08g05630,Bcin04g05210,Bcin03g00940,Bcin13g05060,Bcin13g02700,Bcin04g00640,Bcin02g07180,Bcin01g08600,Bcin08g01180,Bcin08g02710,Bcin03g07090,Bcin14g05020,Bcin12g03350,Bcin12g01240,Bcin11g0639…
GO:0002694	regulation of leukocyte activation	biological_process	0.17189	1	1	334	5	8355	0		1	Bcin01g04590
GO:0050865	regulation of cell activation	biological_process	0.17189	1	1	334	5	8355	0		1	Bcin01g04590
GO:0051249	regulation of lymphocyte activation	biological_process	0.17189	1	1	334	5	8355	0		1	Bcin01g04590
GO:0016701	oxidoreductase activity, acting on single donors with incorporation of molecular oxygen	molecular_function	0.17409	1	3	334	36	8355	0		3	Bcin14g05020,Bcin03g08130,Bcin11g01050
GO:0003989	acetyl-CoA carboxylase activity	molecular_function	0.17498	1	1	334	5	8355	0		1	Bcin01g03300
GO:0016421	CoA carboxylase activity	molecular_function	0.17498	1	1	334	5	8355	0		1	Bcin01g03300
GO:0016885	ligase activity, forming carbon-carbon bonds	molecular_function	0.17498	1	1	334	5	8355	0		1	Bcin01g03300
GO:0043648	dicarboxylic acid metabolic process	biological_process	0.17606	1	3	334	37	8355	1	Bcin08g04910	2	Bcin03g03280,Bcin03g00700
GO:0016620	oxidoreductase activity, acting on the aldehyde or oxo group of donors, NAD or NADP as acceptor	molecular_function	0.17645	1	3	334	37	8355	1	Bcin08g04910	2	Bcin12g03680,Bcin11g02650
GO:0034998	oligosaccharyltransferase I complex	cellular_component	0.17695	1	1	334	5	8355	0		1	Bcin14g01760
GO:0008839	4-hydroxy-tetrahydrodipicolinate reductase	molecular_function	0.17763	1	2	334	20	8355	1	Bcin08g04910	1	Bcin03g00700
GO:0007021	tubulin complex assembly	biological_process	0.17989	1	1	334	5	8355	0		1	Bcin08g01100
GO:0007023	post-chaperonin tubulin folding pathway	biological_process	0.17989	1	1	334	5	8355	0		1	Bcin08g01100
GO:0048487	beta-tubulin binding	molecular_function	0.17989	1	1	334	5	8355	0		1	Bcin08g01100
GO:0030077	plasma membrane light-harvesting complex	cellular_component	0.18197	1	1	334	5	8355	0		1	Bcin14g03270
GO:0042716	plasma membrane-derived chromatophore	cellular_component	0.18197	1	1	334	5	8355	0		1	Bcin14g03270
GO:0044839	cell cycle G2/M phase transition	biological_process	0.18392	1	1	334	5	8355	0		1	Bcin07g02180
GO:1902749	regulation of cell cycle G2/M phase transition	biological_process	0.18392	1	1	334	5	8355	0		1	Bcin07g02180
GO:0004650	polygalacturonase activity	molecular_function	0.18393	1	2	334	19	8355	0		2	Bcin12g04530,Bcin02g05860
GO:0003333	amino acid transmembrane transport	biological_process	0.1844	1	1	334	5	8355	1	Bcin03g07440	0
GO:0000226	microtubule cytoskeleton organization	biological_process	0.18568	1	2	334	21	8355	1	Bcin06g06070	1	Bcin11g02150
GO:0019222	regulation of metabolic process	biological_process	0.18598	1	44	334	949	8355	8	Bcin01g09230,Bcin01g00870,Bcin05g01490,Bcin01g05890,Bcin02g01260,Bcin12g01070,Bcin08g04920,Bcin13g01270	36	Bcin15g00490,Bcin02g07430,Bcin15g02550,Bcin16g03200,Bcin16g01810,Bcin14g05020,Bcin12g01240,Bcin11g06390,Bcin12g03350,Bcin04g00640,Bcin13g02700,Bcin02g07180,Bcin01g08600,Bcin08g01180,Bcin03g07090,Bcin08g02710,Bcin08g05630,Bcin04g05210,Bcin03g00940,Bcin13g05060,Bcin07g05260,Bcin07g06750,Novel00311,Bcin07g00750,Bcin14g00660,Bcin12g01080,Bcin14g01990,Bcin12g04770,Bcin10g01250,Bcin03g00400,Bcin02g0100…
GO:0009074	aromatic amino acid family catabolic process	biological_process	0.18605	1	1	334	5	8355	0		1	Bcin11g01050
GO:0019439	aromatic compound catabolic process	biological_process	0.18611	1	4	334	57	8355	1	Bcin01g00870	3	Bcin01g04530,Bcin13g03410,Bcin11g01050
GO:0033644	host cell membrane	cellular_component	0.18711	1	2	334	20	8355	1	Bcin14g00300	1	Bcin01g04590
GO:0044275	cellular carbohydrate catabolic process	biological_process	0.18751	1	1	334	5	8355	0		1	Bcin01g08620
GO:1901681	sulfur compound binding	molecular_function	0.18867	1	2	334	20	8355	0		2	Bcin02g01320,Bcin02g06580
GO:0051171	regulation of nitrogen compound metabolic process	biological_process	0.18956	1	42	334	903	8355	7	Bcin01g09230,Bcin01g05890,Bcin02g01260,Bcin12g01070,Bcin08g04920,Bcin13g01270,Bcin05g01490	35	Bcin12g03350,Bcin11g06390,Bcin12g01240,Bcin14g05020,Bcin02g07430,Bcin15g00490,Bcin16g03200,Bcin16g01810,Bcin15g02550,Bcin04g05210,Bcin08g05630,Bcin13g05060,Bcin03g00940,Bcin02g07180,Bcin13g02700,Bcin04g00640,Bcin08g02710,Bcin03g07090,Bcin01g08600,Bcin08g01180,Bcin12g01080,Bcin14g01990,Bcin14g00660,Bcin07g00750,Bcin12g04770,Bcin07g05260,Novel00311,Bcin07g06750,Bcin16g01930,Bcin03g08840,Bcin02g0100…
GO:0004555	alpha,alpha-trehalase activity	molecular_function	0.18961	1	1	334	5	8355	0		1	Bcin01g08620
GO:0015927	trehalase activity	molecular_function	0.18961	1	1	334	5	8355	0		1	Bcin01g08620
GO:0006553	lysine metabolic process	biological_process	0.19121	1	2	334	21	8355	1	Bcin08g04910	1	Bcin03g00700
GO:0009085	lysine biosynthetic process	biological_process	0.19121	1	2	334	21	8355	1	Bcin08g04910	1	Bcin03g00700
GO:0009089	lysine biosynthetic process via diaminopimelate	biological_process	0.19121	1	2	334	21	8355	1	Bcin08g04910	1	Bcin03g00700
GO:0046451	diaminopimelate metabolic process	biological_process	0.19121	1	2	334	21	8355	1	Bcin08g04910	1	Bcin03g00700
GO:0008131	primary amine oxidase activity	molecular_function	0.19139	1	1	334	5	8355	0		1	Bcin04g03800
GO:0003910	DNA ligase (ATP) activity	molecular_function	0.19197	1	1	334	5	8355	1	Bcin02g06040	0
GO:0030141	secretory granule	cellular_component	0.19217	1	1	334	5	8355	0		1	Bcin09g02030
GO:0099503	secretory vesicle	cellular_component	0.19217	1	1	334	5	8355	0		1	Bcin09g02030
GO:0006099	tricarboxylic acid cycle	biological_process	0.19254	1	1	334	5	8355	0		1	Bcin07g06550
GO:0015035	protein disulfide oxidoreductase activity	molecular_function	0.19343	1	2	334	22	8355	0		2	Bcin08g04600,Bcin07g03430
GO:0015036	disulfide oxidoreductase activity	molecular_function	0.19343	1	2	334	22	8355	0		2	Bcin08g04600,Bcin07g03430
GO:0006810	transport	biological_process	0.19366	1	63	334	1402	8355	18	Bcin14g00300,Bcin11g00260,Bcin03g08760,Bcin11g02620,Bcin03g04690,Bcin06g06070,Bcin01g05880,Bcin01g06290,Bcin01g00870,Bcin12g05510,Bcin14g01650,Bcin07g00010,Bcin08g02080,Bcin03g07440,Bcin05g04840,Bcin13g00710,Bcin01g05890,Bcin16g01430	45	Bcin04g02670,Bcin08g02880,Bcin01g04590,Bcin09g01350,Bcin07g06980,Bcin12g04490,Bcin09g00290,Bcin02g03330,Bcin02g03350,Bcin02g07440,Bcin03g00930,Bcin08g02710,Bcin01g08090,Bcin13g02700,Bcin03g00940,Bcin13g05060,Bcin04g02680,Bcin09g03720,Bcin14g00190,Bcin11g06280,Bcin02g07720,Bcin07g02180,Bcin07g05910,Bcin14g01760,Bcin10g01720,Bcin01g03920,Bcin05g02820,Bcin02g00840,Bcin01g07220,Bcin06g00130,Bcin03g00…
GO:0005200	structural constituent of cytoskeleton	molecular_function	0.19771	1	1	334	6	8355	0		1	Bcin14g03270
GO:0080090	regulation of primary metabolic process	biological_process	0.19786	1	42	334	907	8355	7	Bcin05g01490,Bcin08g04920,Bcin13g01270,Bcin01g05890,Bcin02g01260,Bcin12g01070,Bcin01g09230	35	Bcin07g06750,Novel00311,Bcin07g05260,Bcin12g04770,Bcin14g00660,Bcin07g00750,Bcin12g01080,Bcin14g01990,Bcin06g04080,Bcin16g03240,Bcin03g00400,Bcin10g01250,Bcin02g01000,Bcin16g01930,Bcin03g08840,Bcin15g02550,Bcin16g03200,Bcin16g01810,Bcin02g07430,Bcin15g00490,Bcin14g05020,Bcin12g03350,Bcin12g01240,Bcin11g06390,Bcin01g08600,Bcin08g01180,Bcin08g02710,Bcin03g07090,Bcin13g02700,Bcin04g00640,Bcin02g0718…
GO:0002376	immune system process	biological_process	0.20211	1	4	334	58	8355	0		4	Novel00575,Bcin11g02650,Bcin01g04590,Bcin04g04950
GO:0046872	metal ion binding	molecular_function	0.20234	1	52	334	1142	8355	13	Bcin07g05530,Bcin02g00240,Bcin02g01260,Bcin07g05430,Bcin13g04100,Bcin08g04920,Bcin15g02910,Bcin13g00080,Bcin06g00650,Bcin07g01270,Bcin05g01000,Bcin01g00870,Bcin12g06390	39	Bcin12g01080,Bcin07g00750,Bcin12g04770,Bcin02g06580,Bcin10g04230,Bcin02g00130,Novel00585,Novel00311,Bcin07g06750,Bcin09g03650,Bcin03g08070,Bcin16g01790,Bcin16g01930,Bcin01g03460,Bcin03g08130,Bcin06g04080,Bcin07g04460,Bcin04g03800,Bcin01g08620,Bcin12g03350,Bcin10g00830,Bcin02g07430,Bcin16g03200,Bcin09g03840,Bcin02g04490,Bcin05g00400,Bcin04g05210,Novel00659,Bcin03g00940,Bcin01g10380,Bcin14g00650,Bc…
GO:0042592	homeostatic process	biological_process	0.2029	1	5	334	79	8355	1	Bcin14g00300	4	Bcin08g01100,Bcin10g01040,Bcin10g05060,Bcin07g03430
GO:0051234	establishment of localization	biological_process	0.20308	1	63	334	1408	8355	18	Bcin03g08760,Bcin11g00260,Bcin14g00300,Bcin11g02620,Bcin03g04690,Bcin01g05880,Bcin01g06290,Bcin06g06070,Bcin01g00870,Bcin12g05510,Bcin14g01650,Bcin03g07440,Bcin07g00010,Bcin08g02080,Bcin01g05890,Bcin16g01430,Bcin05g04840,Bcin13g00710	45	Bcin01g04590,Bcin08g02880,Bcin04g02670,Bcin12g04490,Bcin09g00290,Bcin02g03330,Bcin09g01350,Bcin07g06980,Bcin13g02700,Bcin01g08090,Bcin02g03350,Bcin03g00930,Bcin08g02710,Bcin02g07440,Bcin14g00190,Bcin09g03720,Bcin11g06280,Bcin03g00940,Bcin04g02680,Bcin13g05060,Bcin10g01720,Bcin07g05910,Bcin14g01760,Bcin01g03920,Bcin07g02180,Bcin02g07720,Bcin06g00130,Bcin14g01990,Bcin03g00390,Bcin02g00840,Bcin05g02…
GO:0045156	electron transporter, transferring electrons within the cyclic electron transport pathway of photosynthesis activity	molecular_function	0.20435	1	1	334	6	8355	0		1	Bcin14g03270
GO:0016860	intramolecular oxidoreductase activity	molecular_function	0.20503	1	2	334	21	8355	1	Bcin16g01430	1	Bcin08g04220
GO:0007217	tachykinin receptor signaling pathway	biological_process	0.20531	1	1	334	6	8355	0		1	Bcin02g04380
GO:0018205	peptidyl-lysine modification	biological_process	0.20547	1	2	334	21	8355	0		2	Bcin03g00400,Bcin02g07180
GO:0010468	regulation of gene expression	biological_process	0.2107	1	41	334	890	8355	8	Bcin01g00870,Bcin01g09230,Bcin08g04920,Bcin13g01270,Bcin02g01260,Bcin01g05890,Bcin12g01070,Bcin05g01490	33	Bcin03g00940,Bcin13g05060,Bcin08g05630,Bcin04g05210,Bcin01g08600,Bcin08g01180,Bcin08g02710,Bcin03g07090,Bcin13g02700,Bcin04g00640,Bcin02g07180,Bcin14g05020,Bcin12g03350,Bcin12g01240,Bcin15g02550,Bcin16g03200,Bcin16g01810,Bcin02g07430,Bcin15g00490,Bcin16g01930,Bcin03g08840,Bcin06g04080,Bcin16g03240,Bcin03g00400,Bcin10g01250,Bcin12g04770,Bcin14g00660,Bcin07g00750,Bcin12g01080,Bcin14g01990,Bcin07g06…
GO:1901361	organic cyclic compound catabolic process	biological_process	0.21123	1	4	334	60	8355	1	Bcin01g00870	3	Bcin11g01050,Bcin01g04530,Bcin13g03410
GO:0020037	heme binding	molecular_function	0.21387	1	10	334	184	8355	6	Bcin15g02910,Bcin05g01000,Bcin07g05430,Bcin02g01260,Bcin02g00240,Bcin06g00650	4	Bcin09g02340,Bcin01g10380,Bcin05g04580,Bcin10g00830
GO:0043169	cation binding	molecular_function	0.21414	1	52	334	1148	8355	13	Bcin08g04920,Bcin02g01260,Bcin13g04100,Bcin07g05430,Bcin15g02910,Bcin07g05530,Bcin02g00240,Bcin01g00870,Bcin12g06390,Bcin06g00650,Bcin13g00080,Bcin05g01000,Bcin07g01270	39	Bcin16g01930,Bcin01g03460,Bcin09g03650,Bcin03g08070,Bcin16g01790,Bcin03g08130,Bcin06g04080,Bcin12g04770,Bcin02g06580,Bcin10g04230,Bcin12g01080,Bcin07g00750,Novel00311,Bcin07g06750,Bcin02g00130,Novel00585,Bcin03g00940,Bcin04g05210,Bcin05g00400,Novel00659,Bcin03g07090,Bcin03g04110,Bcin01g08600,Bcin12g03340,Bcin08g01180,Bcin02g03350,Bcin14g05010,Bcin01g10380,Bcin14g00650,Bcin09g02340,Bcin12g03350,Bc…
GO:0008855	exodeoxyribonuclease VII activity	molecular_function	0.21417	1	2	334	22	8355	1	Bcin12g02230	1	Bcin13g05060
GO:0001510	RNA methylation	biological_process	0.21452	1	2	334	22	8355	0		2	Bcin08g04430,Bcin04g02400
GO:0005381	iron ion transmembrane transporter activity	molecular_function	0.21507	1	1	334	6	8355	0		1	Bcin08g02880
GO:0016838	carbon-oxygen lyase activity, acting on phosphates	molecular_function	0.21613	1	1	334	6	8355	1	Bcin12g06390	0
GO:0030599	pectinesterase activity	molecular_function	0.21617	1	1	334	6	8355	0		1	Bcin03g03830
GO:0042545	cell wall modification	biological_process	0.21617	1	1	334	6	8355	0		1	Bcin03g03830
GO:0042710	biofilm formation	biological_process	0.21682	1	1	334	6	8355	1	Bcin02g01260	0
GO:0044010	single-species biofilm formation	biological_process	0.21682	1	1	334	6	8355	1	Bcin02g01260	0
GO:0098630	aggregation of unicellular organisms	biological_process	0.21682	1	1	334	6	8355	1	Bcin02g01260	0
GO:0098743	cell aggregation	biological_process	0.21682	1	1	334	6	8355	1	Bcin02g01260	0
GO:0009435	NAD biosynthetic process	biological_process	0.21697	1	1	334	6	8355	0		1	Bcin04g04950
GO:0005887	integral component of plasma membrane	cellular_component	0.21752	1	4	334	59	8355	1	Bcin03g09318	3	Bcin08g02880,Bcin01g03920,Bcin03g00940
GO:0034728	nucleosome organization	biological_process	0.21764	1	2	334	22	8355	0		2	Bcin10g01250,Bcin02g01000
GO:0030638	polyketide metabolic process	biological_process	0.2181	1	1	334	6	8355	0		1	Bcin05g06490
GO:0005744	TIM23 mitochondrial import inner membrane translocase complex	cellular_component	0.22081	1	1	334	6	8355	0		1	Bcin05g06220
GO:0030248	cellulose binding	molecular_function	0.22162	1	2	334	22	8355	0		2	Bcin06g00480,Bcin15g01170
GO:0044242	cellular lipid catabolic process	biological_process	0.22171	1	1	334	6	8355	0		1	Bcin01g02320
GO:1901565	organonitrogen compound catabolic process	biological_process	0.22185	1	6	334	103	8355	0		6	Bcin01g03420,Bcin01g04530,Bcin13g03410,Bcin04g02090,Bcin16g02520,Bcin11g01050
GO:0019207	kinase regulator activity	molecular_function	0.22241	1	2	334	22	8355	1	Bcin06g07120	1	Bcin03g03280
GO:0040007	growth	biological_process	0.22421	1	1	334	6	8355	0		1	Bcin08g02880
GO:0045444	fat cell differentiation	biological_process	0.22459	1	1	334	6	8355	1	Bcin13g00710	0
GO:0048038	quinone binding	molecular_function	0.22508	1	1	334	6	8355	0		1	Bcin04g03800
GO:0005351	carbohydrate:proton symporter activity	molecular_function	0.22527	1	1	334	6	8355	1	Bcin01g06290	0
GO:0005402	carbohydrate:cation symporter activity	molecular_function	0.22527	1	1	334	6	8355	1	Bcin01g06290	0
GO:0015295	solute:proton symporter activity	molecular_function	0.22527	1	1	334	6	8355	1	Bcin01g06290	0
GO:0005338	nucleotide-sugar transmembrane transporter activity	molecular_function	0.2257	1	1	334	6	8355	1	Bcin14g00300	0
GO:0015165	pyrimidine nucleotide-sugar transmembrane transporter activity	molecular_function	0.2257	1	1	334	6	8355	1	Bcin14g00300	0
GO:0015780	nucleotide-sugar transmembrane transport	biological_process	0.2257	1	1	334	6	8355	1	Bcin14g00300	0
GO:0090481	pyrimidine nucleotide-sugar transmembrane transport	biological_process	0.2257	1	1	334	6	8355	1	Bcin14g00300	0
GO:0046782	regulation of viral transcription	biological_process	0.22589	1	1	334	6	8355	0		1	Bcin05g07650
GO:0019321	pentose metabolic process	biological_process	0.22589	1	1	334	6	8355	0		1	Bcin14g02800
GO:0019566	arabinose metabolic process	biological_process	0.22589	1	1	334	6	8355	0		1	Bcin14g02800
GO:0046373	L-arabinose metabolic process	biological_process	0.22589	1	1	334	6	8355	0		1	Bcin14g02800
GO:0009372	quorum sensing	biological_process	0.22609	1	1	334	6	8355	1	Bcin02g01260	0
GO:0009595	detection of biotic stimulus	biological_process	0.22609	1	1	334	6	8355	1	Bcin02g01260	0
GO:0060245	detection of cell density	biological_process	0.22609	1	1	334	6	8355	1	Bcin02g01260	0
GO:0016615	malate dehydrogenase activity	molecular_function	0.22637	1	1	334	6	8355	0		1	Bcin16g03120
GO:0006750	glutathione biosynthetic process	biological_process	0.22637	1	1	334	6	8355	0		1	Bcin02g07720
GO:0019184	nonribosomal peptide biosynthetic process	biological_process	0.22637	1	1	334	6	8355	0		1	Bcin02g07720
GO:0008509	anion transmembrane transporter activity	molecular_function	0.22685	1	3	334	41	8355	0		3	Bcin01g05190,Bcin01g03920,Bcin09g01350
GO:0034272	phosphatidylinositol 3-kinase complex, class III, type II	cellular_component	0.22701	1	1	334	6	8355	1	Bcin05g05740	0
GO:0035032	phosphatidylinositol 3-kinase complex, class III	cellular_component	0.22701	1	1	334	6	8355	1	Bcin05g05740	0
GO:0006470	protein dephosphorylation	biological_process	0.2276	1	3	334	41	8355	0		3	Bcin11g06390,Bcin07g02180,Bcin02g01000
GO:0005577	fibrinogen complex	cellular_component	0.23001	1	2	334	23	8355	0		2	Bcin07g04390,Bcin11g02800
GO:0030168	platelet activation	biological_process	0.23001	1	2	334	23	8355	0		2	Bcin11g02800,Bcin07g04390
GO:0046906	tetrapyrrole binding	molecular_function	0.23179	1	10	334	188	8355	6	Bcin02g00240,Bcin06g00650,Bcin07g05430,Bcin02g01260,Bcin15g02910,Bcin05g01000	4	Bcin10g00830,Bcin05g04580,Bcin09g02340,Bcin01g10380
GO:0031226	intrinsic component of plasma membrane	cellular_component	0.23446	1	4	334	61	8355	1	Bcin03g09318	3	Bcin01g03920,Bcin08g02880,Bcin03g00940
GO:0005681	spliceosomal complex	cellular_component	0.23691	1	2	334	23	8355	0		2	Bcin02g01000,Bcin16g00830
GO:0006813	potassium ion transport	biological_process	0.23855	1	4	334	62	8355	3	Bcin07g00010,Bcin08g02080,Bcin01g05880	1	Bcin03g00940
GO:0045321	leukocyte activation	biological_process	0.24001	1	1	334	7	8355	0		1	Bcin01g04590
GO:0046649	lymphocyte activation	biological_process	0.24001	1	1	334	7	8355	0		1	Bcin01g04590
GO:0003954	NADH dehydrogenase activity	molecular_function	0.24063	1	2	334	25	8355	0		2	Bcin13g04480,Novel00013
GO:0004601	peroxidase activity	molecular_function	0.2437	1	2	334	23	8355	0		2	Bcin05g01450,Bcin05g04580
GO:0004529	exodeoxyribonuclease activity	molecular_function	0.24546	1	2	334	24	8355	1	Bcin12g02230	1	Bcin13g05060
GO:0016895	exodeoxyribonuclease activity, producing 5-phosphomonoesters	molecular_function	0.24546	1	2	334	24	8355	1	Bcin12g02230	1	Bcin13g05060
GO:0000781	chromosome, telomeric region	cellular_component	0.2461	1	1	334	7	8355	0		1	Bcin10g05060
GO:0051179	localization	biological_process	0.24625	1	64	334	1456	8355	19	Bcin16g01430,Bcin03g08760,Bcin11g00260,Bcin01g05880,Bcin01g00870,Bcin12g05510,Bcin14g01650,Bcin03g07440,Bcin07g00010,Bcin08g02080,Bcin01g05890,Bcin05g04840,Bcin13g00710,Bcin14g00300,Bcin11g02620,Bcin03g04690,Bcin06g00650,Bcin01g06290,Bcin06g06070	45	Bcin10g01720,Bcin07g02180,Bcin01g07220,Bcin10g02140,Bcin09g04250,Bcin13g04680,Bcin04g06220,Bcin06g02250,Bcin05g03610,Bcin06g00320,Bcin09g05080,Bcin10g00650,Bcin01g04590,Bcin08g02880,Bcin09g00290,Bcin01g08090,Bcin02g03350,Bcin03g00930,Bcin08g02710,Bcin02g07440,Bcin09g03720,Bcin03g00940,Bcin04g02680,Bcin07g05910,Bcin14g01760,Bcin01g03920,Bcin02g07720,Bcin06g00130,Bcin14g01990,Bcin03g00390,Bcin02g00…
GO:0140104	molecular carrier activity	molecular_function	0.2464	1	1	334	8	8355	0		1	Bcin02g03350
GO:0030076	light-harvesting complex	cellular_component	0.24709	1	1	334	7	8355	0		1	Bcin14g03270
GO:0071855	neuropeptide receptor binding	molecular_function	0.24854	1	1	334	7	8355	1	Bcin03g08760	0
GO:0006508	proteolysis	biological_process	0.24893	1	15	334	305	8355	2	Bcin08g06270,Bcin11g00020	13	Bcin04g06920,Bcin12g04390,Bcin01g02470,Bcin03g08070,Bcin03g07090,Bcin16g02520,Bcin06g02510,Bcin01g04780,Bcin04g02090,Bcin01g03420,Bcin04g06190,Bcin13g02700,Novel00585
GO:0008417	fucosyltransferase activity	molecular_function	0.25048	1	1	334	7	8355	0		1	Bcin01g02320
GO:0046434	organophosphate catabolic process	biological_process	0.25218	1	2	334	24	8355	0		2	Bcin01g02320,Bcin01g00360
GO:0046556	alpha-L-arabinofuranosidase activity	molecular_function	0.25313	1	1	334	7	8355	0		1	Bcin14g02800
GO:0006665	sphingolipid metabolic process	biological_process	0.25447	1	1	334	7	8355	0		1	Bcin08g04630
GO:0006302	double-strand break repair	biological_process	0.25575	1	2	334	24	8355	0		2	Bcin10g05490,Bcin05g03310
GO:0006188	IMP biosynthetic process	biological_process	0.2559	1	1	334	7	8355	0		1	Bcin16g01790
GO:0046040	IMP metabolic process	biological_process	0.2559	1	1	334	7	8355	0		1	Bcin16g01790
GO:0006631	fatty acid metabolic process	biological_process	0.25661	1	5	334	86	8355	1	Bcin07g00010	4	Bcin01g00360,Bcin01g03300,Bcin01g08610,Bcin15g03860
GO:0016624	oxidoreductase activity, acting on the aldehyde or oxo group of donors, disulfide as acceptor	molecular_function	0.25785	1	1	334	7	8355	0		1	Bcin02g06580
GO:0043903	regulation of symbiotic process	biological_process	0.25832	1	1	334	7	8355	0		1	Bcin05g07650
GO:0050792	regulation of viral process	biological_process	0.25832	1	1	334	7	8355	0		1	Bcin05g07650
GO:0034702	ion channel complex	cellular_component	0.25841	1	1	334	7	8355	1	Bcin03g09318	0
GO:0006094	gluconeogenesis	biological_process	0.25858	1	1	334	7	8355	0		1	Bcin08g04220
GO:0019319	hexose biosynthetic process	biological_process	0.25858	1	1	334	7	8355	0		1	Bcin08g04220
GO:0046364	monosaccharide biosynthetic process	biological_process	0.25858	1	1	334	7	8355	0		1	Bcin08g04220
GO:0009060	aerobic respiration	biological_process	0.25877	1	1	334	7	8355	0		1	Bcin07g06550
GO:0005890	sodium:potassium-exchanging ATPase complex	cellular_component	0.2588	1	1	334	7	8355	0		1	Bcin03g00940
GO:0090533	cation-transporting ATPase complex	cellular_component	0.2588	1	1	334	7	8355	0		1	Bcin03g00940
GO:0019899	enzyme binding	molecular_function	0.26135	1	5	334	84	8355	0		5	Novel00585,Bcin04g02940,Bcin02g01000,Bcin16g00830,Bcin12g02110
GO:0008176	tRNA (guanine-N7-)-methyltransferase activity	molecular_function	0.26165	1	2	334	25	8355	0		2	Bcin09g05490,Bcin04g02400
GO:0004499	N,N-dimethylaniline monooxygenase activity	molecular_function	0.26414	1	2	334	24	8355	0		2	Bcin15g03860,Bcin02g00830
GO:0010921	regulation of phosphatase activity	biological_process	0.26555	1	2	334	25	8355	0		2	Bcin11g06390,Bcin02g01000
GO:0043666	regulation of phosphoprotein phosphatase activity	biological_process	0.26555	1	2	334	25	8355	0		2	Bcin02g01000,Bcin11g06390
GO:0042546	cell wall biogenesis	biological_process	0.26588	1	1	334	8	8355	0		1	Bcin01g02320
GO:0031023	microtubule organizing center organization	biological_process	0.26635	1	1	334	8	8355	1	Bcin06g06070	0
GO:0030289	protein phosphatase 4 complex	cellular_component	0.26638	1	1	334	8	8355	0		1	Bcin03g07090
GO:0070011	peptidase activity, acting on L-amino acid peptides	molecular_function	0.26945	1	16	334	333	8355	2	Bcin08g06270,Bcin11g00020	14	Bcin01g10220,Bcin04g06920,Bcin01g04780,Bcin16g02520,Novel00585,Bcin01g04590,Bcin15g00490,Bcin03g08070,Bcin12g04390,Bcin03g00930,Bcin03g07090,Bcin06g02510,Bcin13g02700,Bcin04g06190
GO:0023041	neuronal signal transduction	biological_process	0.27105	1	2	334	25	8355	0		2	Bcin01g04780,Bcin08g02710
GO:0048523	negative regulation of cellular process	biological_process	0.27312	1	6	334	109	8355	2	Bcin02g01260,Bcin06g07120	4	Bcin03g03280,Bcin04g00640,Bcin12g01240,Bcin11g06390
GO:0006355	regulation of transcription, DNA-templated	biological_process	0.27334	1	38	334	845	8355	6	Bcin05g01490,Bcin01g05890,Bcin12g01070,Bcin08g04920,Bcin13g01270,Bcin01g09230	32	Bcin10g01250,Bcin03g00400,Bcin16g03240,Bcin06g04080,Bcin03g08840,Bcin16g01930,Bcin07g05260,Novel00311,Bcin07g06750,Bcin12g01080,Bcin14g01990,Bcin07g00750,Bcin14g00660,Bcin12g04770,Bcin02g07180,Bcin13g02700,Bcin03g07090,Bcin08g02710,Bcin08g01180,Bcin01g08600,Bcin04g05210,Bcin08g05630,Bcin13g05060,Bcin03g00940,Bcin15g00490,Bcin02g07430,Bcin16g01810,Bcin16g03200,Bcin15g02550,Bcin12g01240,Bcin12g0335…
GO:1903506	regulation of nucleic acid-templated transcription	biological_process	0.27334	1	38	334	845	8355	6	Bcin01g09230,Bcin01g05890,Bcin12g01070,Bcin13g01270,Bcin08g04920,Bcin05g01490	32	Bcin14g05020,Bcin12g03350,Bcin12g01240,Bcin02g07430,Bcin15g00490,Bcin15g02550,Bcin16g03200,Bcin16g01810,Bcin08g05630,Bcin04g05210,Bcin03g00940,Bcin13g05060,Bcin13g02700,Bcin02g07180,Bcin01g08600,Bcin08g01180,Bcin08g02710,Bcin03g07090,Bcin14g00660,Bcin07g00750,Bcin14g01990,Bcin12g01080,Bcin12g04770,Bcin07g05260,Bcin07g06750,Novel00311,Bcin16g01930,Bcin03g08840,Bcin03g00400,Bcin10g01250,Bcin06g0408…
GO:0008233	peptidase activity	molecular_function	0.27677	1	17	334	358	8355	2	Bcin11g00020,Bcin08g06270	15	Bcin15g00490,Bcin01g04590,Novel00585,Bcin16g02520,Bcin01g04780,Bcin04g06920,Bcin01g10220,Bcin04g06190,Bcin13g02700,Bcin03g07090,Bcin06g02510,Bcin03g00930,Bcin12g04390,Bcin01g02470,Bcin03g08070
GO:0000287	magnesium ion binding	molecular_function	0.27696	1	3	334	45	8355	1	Bcin12g06390	2	Bcin16g01790,Bcin02g06580
GO:0007596	blood coagulation	biological_process	0.27717	1	2	334	26	8355	0		2	Bcin07g04390,Bcin11g02800
GO:0042440	pigment metabolic process	biological_process	0.2772	1	2	334	26	8355	0		2	Bcin01g04530,Bcin13g03410
GO:0045786	negative regulation of cell cycle	biological_process	0.27744	1	2	334	26	8355	1	Bcin06g07120	1	Bcin03g03280
GO:0007010	cytoskeleton organization	biological_process	0.27754	1	5	334	90	8355	1	Bcin06g06070	4	Bcin01g04590,Bcin09g06750,Bcin11g02150,Bcin14g01990
GO:0051252	regulation of RNA metabolic process	biological_process	0.27758	1	38	334	847	8355	6	Bcin01g09230,Bcin05g01490,Bcin13g01270,Bcin08g04920,Bcin01g05890,Bcin12g01070	32	Bcin08g02710,Bcin03g07090,Bcin01g08600,Bcin08g01180,Bcin02g07180,Bcin13g02700,Bcin13g05060,Bcin03g00940,Bcin04g05210,Bcin08g05630,Bcin16g01810,Bcin16g03200,Bcin15g02550,Bcin02g07430,Bcin15g00490,Bcin12g03350,Bcin12g01240,Bcin14g05020,Bcin16g03240,Bcin06g04080,Bcin03g00400,Bcin10g01250,Bcin16g01930,Bcin03g08840,Novel00311,Bcin07g06750,Bcin07g05260,Bcin12g04770,Bcin12g01080,Bcin14g01990,Bcin14g0066…
GO:2001141	regulation of RNA biosynthetic process	biological_process	0.27758	1	38	334	847	8355	6	Bcin05g01490,Bcin12g01070,Bcin01g05890,Bcin13g01270,Bcin08g04920,Bcin01g09230	32	Bcin03g00400,Bcin10g01250,Bcin06g04080,Bcin16g03240,Bcin16g01930,Bcin03g08840,Bcin07g05260,Bcin07g06750,Novel00311,Bcin14g00660,Bcin07g00750,Bcin14g01990,Bcin12g01080,Bcin12g04770,Bcin13g02700,Bcin02g07180,Bcin01g08600,Bcin08g01180,Bcin08g02710,Bcin03g07090,Bcin08g05630,Bcin04g05210,Bcin03g00940,Bcin13g05060,Bcin02g07430,Bcin15g00490,Bcin15g02550,Bcin16g01810,Bcin16g03200,Bcin14g05020,Bcin12g0335…
GO:0005507	copper ion binding	molecular_function	0.27871	1	3	334	47	8355	0		3	Bcin04g03800,Bcin02g03350,Bcin14g05010
GO:0070085	glycosylation	biological_process	0.27952	1	4	334	66	8355	0		4	Bcin14g01760,Bcin13g04610,Bcin14g02740,Bcin11g03160
GO:0035303	regulation of dephosphorylation	biological_process	0.28069	1	2	334	26	8355	0		2	Bcin11g06390,Bcin02g01000
GO:0035304	regulation of protein dephosphorylation	biological_process	0.28069	1	2	334	26	8355	0		2	Bcin11g06390,Bcin02g01000
GO:0051703	intraspecies interaction between organisms	biological_process	0.28139	1	1	334	8	8355	1	Bcin02g01260	0
GO:0015743	malate transport	biological_process	0.2823	1	1	334	8	8355	0		1	Bcin08g02710
GO:0006749	glutathione metabolic process	biological_process	0.28342	1	1	334	8	8355	0		1	Bcin02g07720
GO:0004096	catalase activity	molecular_function	0.28565	1	1	334	8	8355	0		1	Bcin05g04580
GO:0042302	structural constituent of cuticle	molecular_function	0.2858	1	1	334	9	8355	0		1	Bcin03g00700
GO:0032787	monocarboxylic acid metabolic process	biological_process	0.28626	1	6	334	111	8355	1	Bcin07g00010	5	Bcin15g03860,Bcin08g04220,Bcin01g00360,Bcin01g08610,Bcin01g03300
GO:0004865	protein serine/threonine phosphatase inhibitor activity	molecular_function	0.28695	1	1	334	8	8355	0		1	Bcin11g06390
GO:0010923	negative regulation of phosphatase activity	biological_process	0.28695	1	1	334	8	8355	0		1	Bcin11g06390
GO:0032515	negative regulation of phosphoprotein phosphatase activity	biological_process	0.28695	1	1	334	8	8355	0		1	Bcin11g06390
GO:0035305	negative regulation of dephosphorylation	biological_process	0.28695	1	1	334	8	8355	0		1	Bcin11g06390
GO:0035308	negative regulation of protein dephosphorylation	biological_process	0.28695	1	1	334	8	8355	0		1	Bcin11g06390
GO:0009126	purine nucleoside monophosphate metabolic process	biological_process	0.28701	1	1	334	8	8355	0		1	Bcin16g01790
GO:0009127	purine nucleoside monophosphate biosynthetic process	biological_process	0.28701	1	1	334	8	8355	0		1	Bcin16g01790
GO:0009156	ribonucleoside monophosphate biosynthetic process	biological_process	0.28701	1	1	334	8	8355	0		1	Bcin16g01790
GO:0009161	ribonucleoside monophosphate metabolic process	biological_process	0.28701	1	1	334	8	8355	0		1	Bcin16g01790
GO:0009167	purine ribonucleoside monophosphate metabolic process	biological_process	0.28701	1	1	334	8	8355	0		1	Bcin16g01790
GO:0009168	purine ribonucleoside monophosphate biosynthetic process	biological_process	0.28701	1	1	334	8	8355	0		1	Bcin16g01790
GO:0005984	disaccharide metabolic process	biological_process	0.28727	1	1	334	8	8355	0		1	Bcin01g08620
GO:0005991	trehalose metabolic process	biological_process	0.28727	1	1	334	8	8355	0		1	Bcin01g08620
GO:0006334	nucleosome assembly	biological_process	0.28733	1	1	334	8	8355	0		1	Bcin02g01000
GO:0031497	chromatin assembly	biological_process	0.28733	1	1	334	8	8355	0		1	Bcin02g01000
GO:0016641	oxidoreductase activity, acting on the CH-NH2 group of donors, oxygen as acceptor	molecular_function	0.28792	1	1	334	8	8355	0		1	Bcin04g03800
GO:0006511	ubiquitin-dependent protein catabolic process	biological_process	0.28897	1	3	334	48	8355	0		3	Bcin16g02520,Bcin04g02090,Bcin01g03420
GO:0019941	modification-dependent protein catabolic process	biological_process	0.28897	1	3	334	48	8355	0		3	Bcin04g02090,Bcin16g02520,Bcin01g03420
GO:0043632	modification-dependent macromolecule catabolic process	biological_process	0.28897	1	3	334	48	8355	0		3	Bcin01g03420,Bcin16g02520,Bcin04g02090
GO:0006364	rRNA processing	biological_process	0.28929	1	3	334	48	8355	1	Bcin05g01490	2	Bcin08g06360,Bcin08g04430
GO:0016072	rRNA metabolic process	biological_process	0.28929	1	3	334	48	8355	1	Bcin05g01490	2	Bcin08g06360,Bcin08g04430
GO:0008483	transaminase activity	molecular_function	0.28938	1	1	334	8	8355	1	Bcin10g05370	0
GO:0008484	sulfuric ester hydrolase activity	molecular_function	0.28978	1	1	334	8	8355	0		1	Bcin01g04220
GO:0008250	oligosaccharyltransferase complex	cellular_component	0.28983	1	1	334	9	8355	0		1	Bcin14g01760
GO:0019684	photosynthesis, light reaction	biological_process	0.29026	1	1	334	9	8355	0		1	Bcin14g03270
GO:0004527	exonuclease activity	molecular_function	0.29237	1	3	334	47	8355	2	Bcin01g00870,Bcin12g02230	1	Bcin13g05060
GO:0098800	inner mitochondrial membrane protein complex	cellular_component	0.29402	1	5	334	93	8355	0		5	Bcin05g06220,Bcin04g06220,Bcin14g01230,Bcin01g08090,Bcin08g02880
GO:0019219	regulation of nucleobase-containing compound metabolic process	biological_process	0.29428	1	38	334	854	8355	6	Bcin01g09230,Bcin05g01490,Bcin12g01070,Bcin01g05890,Bcin13g01270,Bcin08g04920	32	Bcin02g07430,Bcin15g00490,Bcin16g01810,Bcin16g03200,Bcin15g02550,Bcin12g03350,Bcin12g01240,Bcin14g05020,Bcin02g07180,Bcin13g02700,Bcin08g02710,Bcin03g07090,Bcin01g08600,Bcin08g01180,Bcin04g05210,Bcin08g05630,Bcin13g05060,Bcin03g00940,Bcin07g05260,Novel00311,Bcin07g06750,Bcin14g01990,Bcin12g01080,Bcin14g00660,Bcin07g00750,Bcin12g04770,Bcin03g00400,Bcin10g01250,Bcin16g03240,Bcin06g04080,Bcin16g0193…
GO:0009311	oligosaccharide metabolic process	biological_process	0.29486	1	2	334	27	8355	0		2	Bcin01g08620,Bcin13g04610
GO:0000981	DNA-binding transcription factor activity, RNA polymerase II-specific	molecular_function	0.29504	1	13	334	262	8355	1	Bcin08g04920	12	Novel00311,Bcin16g03200,Bcin06g04080,Bcin01g08600,Bcin08g01180,Bcin02g07430,Bcin16g01930,Bcin12g03350,Bcin12g04770,Bcin03g00940,Bcin12g01080,Bcin04g05210
GO:0051020	GTPase binding	molecular_function	0.29553	1	3	334	46	8355	0		3	Bcin04g02940,Novel00585,Bcin12g02110
GO:0019888	protein phosphatase regulator activity	molecular_function	0.29608	1	2	334	27	8355	0		2	Bcin03g07090,Bcin11g06390
GO:0016684	oxidoreductase activity, acting on peroxide as acceptor	molecular_function	0.29627	1	2	334	27	8355	0		2	Bcin05g04580,Bcin05g01450
GO:0006865	amino acid transport	biological_process	0.29641	1	1	334	9	8355	1	Bcin03g07440	0
GO:0016628	oxidoreductase activity, acting on the CH-CH group of donors, NAD or NADP as acceptor	molecular_function	0.2991	1	2	334	28	8355	1	Bcin08g04910	1	Bcin03g00700
GO:0071824	protein-DNA complex subunit organization	biological_process	0.30114	1	3	334	49	8355	0		3	Bcin02g01000,Bcin14g03270,Bcin10g01250
GO:0048309	endoplasmic reticulum inheritance	biological_process	0.30277	1	1	334	9	8355	0		1	Bcin14g01990
GO:0019748	secondary metabolic process	biological_process	0.30466	1	4	334	72	8355	0		4	Bcin01g02470,Bcin01g03300,Bcin05g06490,Bcin16g01810
GO:1903825	organic acid transmembrane transport	biological_process	0.30554	1	1	334	9	8355	1	Bcin03g07440	0
GO:1905039	carboxylic acid transmembrane transport	biological_process	0.30554	1	1	334	9	8355	1	Bcin03g07440	0
GO:0098797	plasma membrane protein complex	cellular_component	0.30699	1	2	334	27	8355	1	Bcin03g09318	1	Bcin03g00940
GO:0016742	hydroxymethyl-, formyl- and related transferase activity	molecular_function	0.30784	1	1	334	9	8355	0		1	Bcin05g06430
GO:0003873	6-phosphofructo-2-kinase activity	molecular_function	0.30794	1	1	334	9	8355	0		1	Bcin04g05150
GO:0006000	fructose metabolic process	biological_process	0.30794	1	1	334	9	8355	0		1	Bcin04g05150
GO:0008610	lipid biosynthetic process	biological_process	0.30801	1	9	334	183	8355	4	Bcin13g04000,Bcin01g05880,Bcin08g04910,Bcin13g03110	5	Bcin11g02650,Bcin03g04110,Bcin01g03300,Bcin12g03680,Bcin10g04230
GO:1901700	response to oxygen-containing compound	biological_process	0.3082	1	1	334	9	8355	0		1	Bcin13g02700
GO:0003916	DNA topoisomerase activity	molecular_function	0.30938	1	1	334	9	8355	0		1	Bcin01g04530
GO:0048519	negative regulation of biological process	biological_process	0.30999	1	7	334	138	8355	3	Bcin02g01260,Bcin01g00870,Bcin06g07120	4	Bcin04g00640,Bcin03g03280,Bcin12g01240,Bcin11g06390
GO:0019359	nicotinamide nucleotide biosynthetic process	biological_process	0.31132	1	1	334	9	8355	0		1	Bcin04g04950
GO:0019362	pyridine nucleotide metabolic process	biological_process	0.31132	1	1	334	9	8355	0		1	Bcin04g04950
GO:0019363	pyridine nucleotide biosynthetic process	biological_process	0.31132	1	1	334	9	8355	0		1	Bcin04g04950
GO:0046496	nicotinamide nucleotide metabolic process	biological_process	0.31132	1	1	334	9	8355	0		1	Bcin04g04950
GO:0009416	response to light stimulus	biological_process	0.31132	1	1	334	9	8355	1	Bcin01g09230	0
GO:0010563	negative regulation of phosphorus metabolic process	biological_process	0.31229	1	1	334	9	8355	0		1	Bcin11g06390
GO:0031400	negative regulation of protein modification process	biological_process	0.31229	1	1	334	9	8355	0		1	Bcin11g06390
GO:0045936	negative regulation of phosphate metabolic process	biological_process	0.31229	1	1	334	9	8355	0		1	Bcin11g06390
GO:0015294	solute:cation symporter activity	molecular_function	0.31515	1	1	334	10	8355	1	Bcin01g06290	0
GO:0017150	tRNA dihydrouridine synthase activity	molecular_function	0.3168	1	1	334	9	8355	0		1	Bcin02g07090
GO:0098533	ATPase dependent transmembrane transport complex	cellular_component	0.31826	1	1	334	9	8355	0		1	Bcin03g00940
GO:0030259	lipid glycosylation	biological_process	0.31913	1	1	334	9	8355	0		1	Bcin13g04610
GO:0016769	transferase activity, transferring nitrogenous groups	molecular_function	0.31916	1	1	334	9	8355	1	Bcin10g05370	0
GO:0019083	viral transcription	biological_process	0.31925	1	1	334	9	8355	0		1	Bcin05g07650
GO:0006006	glucose metabolic process	biological_process	0.31935	1	1	334	9	8355	0		1	Bcin08g04220
GO:0007599	hemostasis	biological_process	0.32132	1	2	334	29	8355	0		2	Bcin07g04390,Bcin11g02800
GO:0042060	wound healing	biological_process	0.32132	1	2	334	29	8355	0		2	Bcin11g02800,Bcin07g04390
GO:0050817	coagulation	biological_process	0.32132	1	2	334	29	8355	0		2	Bcin07g04390,Bcin11g02800
GO:0050878	regulation of body fluid levels	biological_process	0.32132	1	2	334	29	8355	0		2	Bcin07g04390,Bcin11g02800
GO:0016799	hydrolase activity, hydrolyzing N-glycosyl compounds	molecular_function	0.32384	1	1	334	10	8355	0		1	Bcin04g00640
GO:1901363	heterocyclic compound binding	molecular_function	0.32501	1	107	334	2539	8355	27	Bcin01g07420,Bcin02g06040,Bcin06g00650,Bcin08g04910,Bcin07g05430,Bcin01g05890,Bcin02g01260,Bcin13g00710,Bcin08g04920,Bcin05g01490,Bcin14g00210,Bcin07g00010,Bcin15g02910,Bcin06g01720,Bcin09g02040,Bcin10g05370,Bcin01g00870,Bcin07g00040,Bcin02g00220,Bcin05g01000,Bcin12g01070,Bcin06g07120,Bcin03g03000,Bcin11g05650,Bcin02g00240,Bcin01g00080,Bcin05g05740	80	Bcin04g03720,Bcin08g05630,Bcin05g04570,Bcin15g01170,Bcin01g08610,Bcin04g05150,Bcin09g02340,Bcin14g00650,Bcin03g07090,Bcin10g00830,Bcin12g04880,Bcin16g03120,Bcin02g04300,Bcin09g03840,Bcin08g01100,Bcin10g01040,Bcin13g04470,Bcin09g03650,Bcin14g03240,Bcin13g03220,Bcin04g06170,Bcin05g02680,Bcin01g08590,Bcin16g04640,Bcin09g01260,Bcin05g04580,Bcin11g01910,Bcin12g03680,Bcin14g01990,Bcin01g04530,Bcin07g00…
GO:0097159	organic cyclic compound binding	molecular_function	0.32684	1	107	334	2540	8355	27	Bcin05g01000,Bcin02g00220,Bcin10g05370,Bcin01g00870,Bcin07g00040,Bcin02g00240,Bcin01g00080,Bcin11g05650,Bcin05g05740,Bcin12g01070,Bcin06g07120,Bcin03g03000,Bcin06g00650,Bcin08g04910,Bcin02g06040,Bcin01g07420,Bcin06g01720,Bcin09g02040,Bcin13g00710,Bcin08g04920,Bcin07g05430,Bcin02g01260,Bcin01g05890,Bcin07g00010,Bcin15g02910,Bcin14g00210,Bcin05g01490	80	Bcin01g10220,Bcin13g05380,Bcin03g06160,Bcin05g04930,Bcin15g03860,Bcin16g01810,Bcin16g03200,Bcin02g07430,Bcin11g02650,Bcin08g04430,Bcin01g00360,Bcin02g01320,Bcin08g06640,Bcin03g00940,Bcin12g06230,Bcin02g00830,Bcin08g02710,Bcin16g00080,Bcin01g08600,Bcin01g10380,Bcin01g08090,Bcin01g00260,Bcin01g07220,Bcin10g05490,Bcin12g04260,Bcin12g03290,Bcin04g00990,Bcin15g05050,Bcin03g08570,Bcin02g04380,Bcin02g00…
GO:0009611	response to wounding	biological_process	0.32957	1	2	334	30	8355	0		2	Bcin11g02800,Bcin07g04390
GO:0030247	polysaccharide binding	molecular_function	0.33108	1	2	334	29	8355	0		2	Bcin06g00480,Bcin15g01170
GO:0000124	SAGA complex	cellular_component	0.33125	1	1	334	10	8355	0		1	Bcin04g03740
GO:0006778	porphyrin-containing compound metabolic process	biological_process	0.33166	1	2	334	29	8355	0		2	Bcin01g04530,Bcin13g03410
GO:0033179	proton-transporting V-type ATPase, V0 domain	cellular_component	0.33218	1	2	334	30	8355	0		2	Bcin14g01990,Bcin13g05060
GO:0071554	cell wall organization or biogenesis	biological_process	0.33263	1	2	334	30	8355	0		2	Bcin03g03830,Bcin01g02320
GO:1901360	organic cyclic compound metabolic process	biological_process	0.33372	1	84	334	1998	8355	12	Bcin05g01490,Bcin01g05890,Bcin08g04920,Bcin08g04910,Bcin02g06040,Bcin13g04000,Bcin12g01070,Bcin13g01270,Bcin13g03110,Bcin01g05880,Bcin01g09230,Bcin01g00870	72	Novel00311,Bcin16g00830,Bcin07g06750,Bcin12g03680,Bcin14g01990,Bcin01g04530,Bcin14g00660,Bcin07g00750,Bcin09g05490,Bcin10g01250,Bcin09g05470,Bcin05g03310,Bcin03g03280,Bcin04g06170,Bcin04g02400,Bcin04g04950,Bcin16g01930,Bcin08g01100,Bcin10g01040,Bcin12g05220,Bcin12g03350,Bcin12g01240,Bcin11g01080,Bcin13g02700,Bcin14g00650,Bcin03g07090,Bcin08g06360,Bcin08g01180,Bcin13g03410,Bcin08g05630,Bcin13g0506…
GO:0031406	carboxylic acid binding	molecular_function	0.33432	1	1	334	10	8355	0		1	Bcin07g00750
GO:0043177	organic acid binding	molecular_function	0.33432	1	1	334	10	8355	0		1	Bcin07g00750
GO:0044000	movement in host	biological_process	0.33481	1	1	334	10	8355	0		1	Bcin06g00130
GO:0046739	transport of virus in multicellular host	biological_process	0.33481	1	1	334	10	8355	0		1	Bcin06g00130
GO:0046740	transport of virus in host, cell to cell	biological_process	0.33481	1	1	334	10	8355	0		1	Bcin06g00130
GO:1902586	multi-organism intercellular transport	biological_process	0.33481	1	1	334	10	8355	0		1	Bcin06g00130
GO:0016298	lipase activity	molecular_function	0.33588	1	2	334	29	8355	1	Bcin01g00080	1	Bcin01g02320
GO:0006835	dicarboxylic acid transport	biological_process	0.33596	1	1	334	10	8355	0		1	Bcin08g02710
GO:0015740	C4-dicarboxylate transport	biological_process	0.33596	1	1	334	10	8355	0		1	Bcin08g02710
GO:0006265	DNA topological change	biological_process	0.33725	1	1	334	10	8355	0		1	Bcin01g04530
GO:0009314	response to radiation	biological_process	0.33787	1	1	334	10	8355	1	Bcin01g09230	0
GO:0072686	mitotic spindle	cellular_component	0.33887	1	2	334	32	8355	0		2	Bcin14g03270,Bcin05g02890
GO:0009057	macromolecule catabolic process	biological_process	0.33974	1	6	334	122	8355	2	Bcin01g00870,Bcin14g00300	4	Bcin16g02520,Bcin04g02090,Bcin01g03420,Bcin01g04590
GO:0051276	chromosome organization	biological_process	0.34	1	9	334	187	8355	0		9	Bcin01g04530,Bcin14g03270,Bcin02g01000,Bcin02g07180,Bcin03g00400,Bcin10g01250,Bcin10g05060,Bcin08g01100,Bcin10g01040
GO:0009123	nucleoside monophosphate metabolic process	biological_process	0.34255	1	1	334	10	8355	0		1	Bcin16g01790
GO:0009124	nucleoside monophosphate biosynthetic process	biological_process	0.34255	1	1	334	10	8355	0		1	Bcin16g01790
GO:0006270	DNA replication initiation	biological_process	0.34302	1	4	334	74	8355	0		4	Bcin06g00320,Bcin01g08610,Bcin03g07090,Bcin10g00650
GO:0019049	mitigation of host defenses by virus	biological_process	0.34341	1	1	334	10	8355	0		1	Novel00766
GO:0051087	chaperone binding	molecular_function	0.34365	1	1	334	10	8355	0		1	Bcin10g01250
GO:0005942	phosphatidylinositol 3-kinase complex	cellular_component	0.34478	1	1	334	10	8355	1	Bcin05g05740	0
GO:0006333	chromatin assembly or disassembly	biological_process	0.3451	1	1	334	10	8355	0		1	Bcin02g01000
GO:0032561	guanyl ribonucleotide binding	molecular_function	0.34597	1	10	334	209	8355	2	Bcin13g00710,Bcin01g05890	8	Bcin01g07220,Bcin10g00650,Bcin03g06160,Bcin05g04930,Bcin05g02680,Bcin01g08590,Bcin05g03610,Bcin10g02140
GO:0004806	triglyceride lipase activity	molecular_function	0.34635	1	1	334	10	8355	1	Bcin01g00080	0
GO:0004571	mannosyl-oligosaccharide 1,2-alpha-mannosidase activity	molecular_function	0.34759	1	1	334	10	8355	1	Bcin07g05530	0
GO:0015924	mannosyl-oligosaccharide mannosidase activity	molecular_function	0.34759	1	1	334	10	8355	1	Bcin07g05530	0
GO:0016627	oxidoreductase activity, acting on the CH-CH group of donors	molecular_function	0.34847	1	4	334	74	8355	1	Bcin08g04910	3	Bcin03g00700,Bcin02g07090,Bcin06g05220
GO:0015630	microtubule cytoskeleton	cellular_component	0.3485	1	4	334	77	8355	1	Bcin06g06070	3	Bcin14g03270,Bcin05g02890,Bcin11g02150
GO:0008643	carbohydrate transport	biological_process	0.34908	1	2	334	31	8355	2	Bcin01g06290,Bcin03g04690	0
GO:1990234	transferase complex	cellular_component	0.34916	1	9	334	191	8355	1	Bcin05g05740	8	Bcin08g04430,Bcin14g01760,Bcin03g07090,Bcin15g04190,Bcin04g02090,Bcin12g00250,Bcin04g02400,Bcin04g03740
GO:0004867	serine-type endopeptidase inhibitor activity	molecular_function	0.34947	1	1	334	11	8355	0		1	Bcin01g00260
GO:0080134	regulation of response to stress	biological_process	0.35041	1	1	334	11	8355	0		1	Bcin13g02700
GO:0000276	mitochondrial proton-transporting ATP synthase complex, coupling factor F(o)	cellular_component	0.35221	1	2	334	32	8355	0		2	Bcin01g08090,Bcin08g02880
GO:0016667	oxidoreductase activity, acting on a sulfur group of donors	molecular_function	0.35273	1	2	334	33	8355	0		2	Bcin07g03430,Bcin08g04600
GO:0033218	amide binding	molecular_function	0.35289	1	1	334	11	8355	0		1	Bcin02g01320
GO:0008287	protein serine/threonine phosphatase complex	cellular_component	0.35373	1	1	334	11	8355	0		1	Bcin03g07090
GO:1903293	phosphatase complex	cellular_component	0.35373	1	1	334	11	8355	0		1	Bcin03g07090
GO:0008199	ferric iron binding	molecular_function	0.35506	1	1	334	11	8355	0		1	Bcin03g08130
GO:0019001	guanyl nucleotide binding	molecular_function	0.3554	1	10	334	211	8355	2	Bcin01g05890,Bcin13g00710	8	Bcin03g06160,Bcin05g02680,Bcin05g04930,Bcin01g08590,Bcin10g00650,Bcin01g07220,Bcin10g02140,Bcin05g03610
GO:0004252	serine-type endopeptidase activity	molecular_function	0.3558	1	3	334	52	8355	0		3	Bcin01g04590,Bcin15g00490,Bcin12g04390
GO:0019208	phosphatase regulator activity	molecular_function	0.35592	1	2	334	31	8355	0		2	Bcin03g07090,Bcin11g06390
GO:0030203	glycosaminoglycan metabolic process	biological_process	0.35621	1	1	334	11	8355	0		1	Bcin01g00260
GO:0033177	proton-transporting two-sector ATPase complex, proton-transporting domain	cellular_component	0.3573	1	4	334	78	8355	0		4	Bcin13g05060,Bcin14g01990,Bcin01g08090,Bcin08g02880
GO:0015631	tubulin binding	molecular_function	0.35845	1	3	334	53	8355	0		3	Bcin08g01100,Bcin10g01040,Bcin08g02710
GO:1990904	ribonucleoprotein complex	cellular_component	0.35879	1	5	334	99	8355	2	Bcin11g03330,Bcin05g01490	3	Bcin16g00830,Bcin03g07090,Bcin02g01000
GO:0098772	molecular function regulator	molecular_function	0.36073	1	14	334	307	8355	3	Bcin14g00300,Bcin06g07120,Bcin16g01430	11	Bcin03g07090,Bcin01g00260,Bcin11g02650,Novel00585,Bcin04g02940,Bcin05g02890,Bcin11g06390,Bcin15g05040,Bcin12g02110,Bcin03g03280,Bcin04g05210
GO:0051726	regulation of cell cycle	biological_process	0.36219	1	3	334	53	8355	1	Bcin06g07120	2	Bcin07g02180,Bcin03g03280
GO:0004190	aspartic-type endopeptidase activity	molecular_function	0.36225	1	3	334	54	8355	0		3	Bcin13g02700,Novel00585,Bcin01g04780
GO:0070001	aspartic-type peptidase activity	molecular_function	0.36225	1	3	334	54	8355	0		3	Bcin01g04780,Novel00585,Bcin13g02700
GO:0008080	N-acetyltransferase activity	molecular_function	0.36233	1	4	334	80	8355	0		4	Bcin01g03770,Bcin03g00400,Bcin09g03650,Bcin02g07180
GO:1901606	alpha-amino acid catabolic process	biological_process	0.36415	1	1	334	11	8355	0		1	Bcin11g01050
GO:0004175	endopeptidase activity	molecular_function	0.36441	1	9	334	193	8355	0		9	Bcin12g04390,Bcin03g07090,Bcin16g02520,Bcin03g00930,Bcin01g04780,Bcin15g00490,Novel00585,Bcin01g04590,Bcin13g02700
GO:0004525	ribonuclease III activity	molecular_function	0.36501	1	1	334	11	8355	0		1	Bcin12g06230
GO:0032296	double-stranded RNA-specific ribonuclease activity	molecular_function	0.36501	1	1	334	11	8355	0		1	Bcin12g06230
GO:0008757	S-adenosylmethionine-dependent methyltransferase activity	molecular_function	0.36547	1	4	334	76	8355	1	Bcin07g01530	3	Bcin08g04430,Bcin04g02400,Bcin09g05490
GO:0019087	transformation of host cell by virus	biological_process	0.36601	1	1	334	11	8355	0		1	Bcin02g05860
GO:0010256	endomembrane system organization	biological_process	0.3684	1	2	334	33	8355	0		2	Bcin09g05080,Bcin14g01990
GO:0006072	glycerol-3-phosphate metabolic process	biological_process	0.37013	1	1	334	11	8355	0		1	Bcin01g00360
GO:0046168	glycerol-3-phosphate catabolic process	biological_process	0.37013	1	1	334	11	8355	0		1	Bcin01g00360
GO:0052646	alditol phosphate metabolic process	biological_process	0.37013	1	1	334	11	8355	0		1	Bcin01g00360
GO:0005856	cytoskeleton	cellular_component	0.37072	1	6	334	127	8355	1	Bcin06g06070	5	Bcin14g03270,Bcin05g02890,Bcin11g02150,Bcin14g01990,Bcin01g04590
GO:0006096	glycolytic process	biological_process	0.3708	1	1	334	11	8355	0		1	Bcin08g04220
GO:0006165	nucleoside diphosphate phosphorylation	biological_process	0.3708	1	1	334	11	8355	0		1	Bcin08g04220
GO:0006757	ATP generation from ADP	biological_process	0.3708	1	1	334	11	8355	0		1	Bcin08g04220
GO:0009132	nucleoside diphosphate metabolic process	biological_process	0.3708	1	1	334	11	8355	0		1	Bcin08g04220
GO:0009135	purine nucleoside diphosphate metabolic process	biological_process	0.3708	1	1	334	11	8355	0		1	Bcin08g04220
GO:0009179	purine ribonucleoside diphosphate metabolic process	biological_process	0.3708	1	1	334	11	8355	0		1	Bcin08g04220
GO:0009185	ribonucleoside diphosphate metabolic process	biological_process	0.3708	1	1	334	11	8355	0		1	Bcin08g04220
GO:0046031	ADP metabolic process	biological_process	0.3708	1	1	334	11	8355	0		1	Bcin08g04220
GO:0046939	nucleotide phosphorylation	biological_process	0.3708	1	1	334	11	8355	0		1	Bcin08g04220
GO:0015293	symporter activity	molecular_function	0.3711	1	1	334	12	8355	1	Bcin01g06290	0
GO:0044257	cellular protein catabolic process	biological_process	0.37143	1	3	334	56	8355	0		3	Bcin04g02090,Bcin16g02520,Bcin01g03420
GO:0051603	proteolysis involved in cellular protein catabolic process	biological_process	0.37143	1	3	334	56	8355	0		3	Bcin01g03420,Bcin04g02090,Bcin16g02520
GO:0004864	protein phosphatase inhibitor activity	molecular_function	0.37275	1	1	334	11	8355	0		1	Bcin11g06390
GO:0019212	phosphatase inhibitor activity	molecular_function	0.37275	1	1	334	11	8355	0		1	Bcin11g06390
GO:0005783	endoplasmic reticulum	cellular_component	0.37332	1	4	334	78	8355	0		4	Bcin01g04780,Bcin08g02710,Bcin14g01760,Bcin04g06430
GO:0019773	proteasome core complex, alpha-subunit complex	cellular_component	0.37347	1	1	334	12	8355	0		1	Bcin16g02520
GO:0004185	serine-type carboxypeptidase activity	molecular_function	0.37446	1	1	334	11	8355	0		1	Bcin06g02510
GO:0003909	DNA ligase activity	molecular_function	0.37479	1	1	334	11	8355	1	Bcin02g06040	0
GO:0015098	molybdate ion transmembrane transporter activity	molecular_function	0.37486	1	1	334	11	8355	0		1	Bcin09g01350
GO:0015689	molybdate ion transport	biological_process	0.37486	1	1	334	11	8355	0		1	Bcin09g01350
GO:0006725	cellular aromatic compound metabolic process	biological_process	0.3767	1	80	334	1921	8355	9	Bcin08g04920,Bcin01g05890,Bcin05g01490,Bcin02g06040,Bcin13g01270,Bcin12g01070,Bcin13g04100,Bcin01g00870,Bcin01g09230	71	Bcin16g01930,Bcin04g02400,Bcin04g04950,Bcin04g06170,Bcin03g03280,Bcin09g05470,Bcin05g03310,Bcin10g01250,Bcin09g05490,Bcin07g00750,Bcin14g00660,Bcin01g04530,Bcin14g01990,Bcin07g06750,Bcin16g00830,Novel00311,Bcin01g08610,Bcin13g05060,Bcin08g05630,Bcin13g03410,Bcin08g01180,Bcin08g06360,Bcin03g07090,Bcin14g00650,Bcin13g02700,Bcin11g01080,Bcin12g01240,Bcin12g03350,Bcin12g05220,Bcin10g01040,Bcin08g0110…
GO:0015718	monocarboxylic acid transport	biological_process	0.37761	1	1	334	12	8355	0		1	Bcin01g04590
GO:0016854	racemase and epimerase activity	molecular_function	0.38122	1	1	334	12	8355	1	Bcin13g04100	0
GO:0070925	organelle assembly	biological_process	0.3823	1	3	334	57	8355	0		3	Bcin01g04590,Bcin14g03270,Bcin14g01990
GO:0140101	catalytic activity, acting on a tRNA	molecular_function	0.38236	1	6	334	124	8355	1	Bcin07g01530	5	Bcin09g05490,Bcin02g07090,Bcin08g04430,Bcin04g02400,Bcin01g08090
GO:0016311	dephosphorylation	biological_process	0.38339	1	3	334	55	8355	0		3	Bcin07g02180,Bcin11g06390,Bcin02g01000
GO:0006486	protein glycosylation	biological_process	0.38386	1	3	334	55	8355	0		3	Bcin14g01760,Bcin14g02740,Bcin11g03160
GO:0009100	glycoprotein metabolic process	biological_process	0.38386	1	3	334	55	8355	0		3	Bcin14g02740,Bcin11g03160,Bcin14g01760
GO:0009101	glycoprotein biosynthetic process	biological_process	0.38386	1	3	334	55	8355	0		3	Bcin14g01760,Bcin14g02740,Bcin11g03160
GO:0043413	macromolecule glycosylation	biological_process	0.38386	1	3	334	55	8355	0		3	Bcin14g01760,Bcin14g02740,Bcin11g03160
GO:0009072	aromatic amino acid family metabolic process	biological_process	0.38421	1	2	334	33	8355	0		2	Bcin11g01050,Bcin03g03280
GO:0009452	7-methylguanosine RNA capping	biological_process	0.38839	1	1	334	12	8355	0		1	Bcin04g02400
GO:0036260	RNA capping	biological_process	0.38839	1	1	334	12	8355	0		1	Bcin04g02400
GO:0030312	external encapsulating structure	cellular_component	0.38857	1	2	334	33	8355	0		2	Bcin03g07090,Novel00659
GO:0098656	anion transmembrane transport	biological_process	0.38917	1	1	334	12	8355	1	Bcin03g07440	0
GO:0016410	N-acyltransferase activity	molecular_function	0.38922	1	4	334	83	8355	0		4	Bcin01g03770,Bcin09g03650,Bcin02g07180,Bcin03g00400
GO:0006091	generation of precursor metabolites and energy	biological_process	0.38927	1	4	334	80	8355	0		4	Bcin07g06550,Bcin14g03270,Bcin01g04590,Bcin08g04220
GO:0030153	bacteriocin immunity	biological_process	0.39077	1	1	334	12	8355	0		1	Bcin01g02470
GO:0008443	phosphofructokinase activity	molecular_function	0.39129	1	1	334	12	8355	0		1	Bcin04g05150
GO:0036297	interstrand cross-link repair	biological_process	0.39224	1	1	334	12	8355	0		1	Bcin09g05470
GO:0043240	Fanconi anaemia nuclear complex	cellular_component	0.39224	1	1	334	12	8355	0		1	Bcin09g05470
GO:0042398	cellular modified amino acid biosynthetic process	biological_process	0.39381	1	1	334	12	8355	0		1	Bcin02g07720
GO:0090304	nucleic acid metabolic process	biological_process	0.39429	1	70	334	1680	8355	8	Bcin02g06040,Bcin01g05890,Bcin08g04920,Bcin05g01490,Bcin01g09230,Bcin01g00870,Bcin12g01070,Bcin13g01270	62	Bcin12g05220,Bcin11g01080,Bcin12g03350,Bcin12g01240,Bcin08g01100,Bcin10g01040,Bcin08g05630,Bcin01g08610,Bcin13g05060,Bcin13g02700,Bcin14g00650,Bcin08g01180,Bcin03g07090,Bcin08g06360,Bcin14g00660,Bcin07g00750,Bcin01g04530,Bcin14g01990,Bcin09g05490,Bcin07g06750,Novel00311,Bcin16g00830,Bcin04g02400,Bcin04g06170,Bcin16g01930,Bcin10g01250,Bcin09g05470,Bcin05g03310,Bcin14g05020,Bcin08g04430,Bcin02g0743…
GO:0030246	carbohydrate binding	molecular_function	0.39444	1	3	334	56	8355	0		3	Bcin06g00480,Bcin04g02090,Bcin15g01170
GO:0032040	small-subunit processome	cellular_component	0.39463	1	2	334	34	8355	1	Bcin05g01490	1	Bcin03g07090
GO:0006090	pyruvate metabolic process	biological_process	0.39717	1	1	334	12	8355	0		1	Bcin08g04220
GO:0030682	mitigation of host defenses by symbiont	biological_process	0.3972	1	1	334	12	8355	0		1	Novel00766
GO:0052173	response to defenses of other organism	biological_process	0.3972	1	1	334	12	8355	0		1	Novel00766
GO:0052200	response to host defenses	biological_process	0.3972	1	1	334	12	8355	0		1	Novel00766
GO:0075136	response to host	biological_process	0.3972	1	1	334	12	8355	0		1	Novel00766
GO:0030976	thiamine pyrophosphate binding	molecular_function	0.39754	1	1	334	12	8355	0		1	Bcin02g06580
GO:0006537	glutamate biosynthetic process	biological_process	0.3983	1	1	334	12	8355	0		1	Bcin03g03280
GO:0015930	glutamate synthase activity	molecular_function	0.3983	1	1	334	12	8355	0		1	Bcin03g03280
GO:0043650	dicarboxylic acid biosynthetic process	biological_process	0.3983	1	1	334	12	8355	0		1	Bcin03g03280
GO:0070647	protein modification by small protein conjugation or removal	biological_process	0.39878	1	2	334	33	8355	0		2	Bcin04g02090,Bcin15g04190
GO:0005125	cytokine activity	molecular_function	0.39967	1	1	334	12	8355	0		1	Bcin11g02650
GO:0044238	primary metabolic process	biological_process	0.39998	1	134	334	3272	8355	21	Bcin01g00870,Bcin01g05880,Bcin11g03330,Bcin12g01070,Bcin16g01430,Bcin02g06040,Bcin08g06270,Bcin08g04920,Bcin02g01260,Bcin01g05890,Bcin15g00770,Bcin01g09230,Bcin13g03110,Bcin13g00280,Bcin13g01270,Bcin13g04000,Bcin01g00080,Bcin08g04910,Bcin07g00010,Bcin05g01490,Bcin11g00020	113	Bcin09g03850,Bcin13g04610,Bcin08g02710,Bcin12g03340,Bcin01g08600,Bcin02g07180,Bcin04g06190,Bcin01g08090,Bcin09g05460,Bcin04g06920,Bcin15g03860,Bcin08g04220,Bcin16g01810,Bcin15g04190,Bcin08g04430,Bcin11g03160,Bcin06g00320,Bcin03g08070,Bcin06g02510,Bcin16g03240,Bcin04g02090,Bcin02g01000,Bcin12g04770,Bcin12g04530,Bcin12g00250,Bcin12g01080,Bcin16g02520,Bcin01g03300,Bcin07g02180,Novel00765,Bcin03g0709…
GO:0004559	alpha-mannosidase activity	molecular_function	0.40079	1	1	334	12	8355	1	Bcin07g05530	0
GO:0015923	mannosidase activity	molecular_function	0.40079	1	1	334	12	8355	1	Bcin07g05530	0
GO:0009067	aspartate family amino acid biosynthetic process	biological_process	0.40134	1	2	334	35	8355	1	Bcin08g04910	1	Bcin03g00700
GO:0046700	heterocycle catabolic process	biological_process	0.40143	1	3	334	58	8355	1	Bcin01g00870	2	Bcin13g03410,Bcin01g04530
GO:0005791	rough endoplasmic reticulum	cellular_component	0.40193	1	2	334	34	8355	0		2	Bcin01g04780,Bcin08g02710
GO:0030867	rough endoplasmic reticulum membrane	cellular_component	0.40193	1	2	334	34	8355	0		2	Bcin01g04780,Bcin08g02710
GO:0065004	protein-DNA complex assembly	biological_process	0.40262	1	2	334	35	8355	0		2	Bcin02g01000,Bcin14g03270
GO:0005789	endoplasmic reticulum membrane	cellular_component	0.40431	1	6	334	129	8355	1	Bcin14g00300	5	Bcin09g05080,Bcin01g04780,Bcin08g02710,Bcin13g02700,Bcin14g01760
GO:0019903	protein phosphatase binding	molecular_function	0.40484	1	1	334	13	8355	0		1	Bcin02g01000
GO:0006325	chromatin organization	biological_process	0.40725	1	4	334	80	8355	0		4	Bcin10g01250,Bcin03g00400,Bcin02g07180,Bcin02g01000
GO:1901264	carbohydrate derivative transport	biological_process	0.40793	1	1	334	13	8355	1	Bcin14g00300	0
GO:0015934	large ribosomal subunit	cellular_component	0.40828	1	1	334	13	8355	1	Bcin11g03330	0
GO:0000940	condensed chromosome outer kinetochore	cellular_component	0.40894	1	2	334	37	8355	0		2	Bcin05g02890,Bcin14g03270
GO:0000942	condensed nuclear chromosome outer kinetochore	cellular_component	0.40894	1	2	334	37	8355	0		2	Bcin14g03270,Bcin05g02890
GO:0042729	DASH complex	cellular_component	0.40894	1	2	334	37	8355	0		2	Bcin05g02890,Bcin14g03270
GO:0030176	integral component of endoplasmic reticulum membrane	cellular_component	0.41099	1	2	334	36	8355	1	Bcin14g00300	1	Bcin13g02700
GO:0031227	intrinsic component of endoplasmic reticulum membrane	cellular_component	0.41099	1	2	334	36	8355	1	Bcin14g00300	1	Bcin13g02700
GO:0042175	nuclear outer membrane-endoplasmic reticulum membrane network	cellular_component	0.41156	1	6	334	130	8355	1	Bcin14g00300	5	Bcin01g04780,Bcin09g05080,Bcin08g02710,Bcin14g01760,Bcin13g02700
GO:0019898	extrinsic component of membrane	cellular_component	0.41187	1	1	334	13	8355	1	Bcin05g05740	0
GO:0140102	catalytic activity, acting on a rRNA	molecular_function	0.41237	1	1	334	13	8355	0		1	Bcin04g00640
GO:0044270	cellular nitrogen compound catabolic process	biological_process	0.41279	1	3	334	59	8355	1	Bcin01g00870	2	Bcin13g03410,Bcin01g04530
GO:0072524	pyridine-containing compound metabolic process	biological_process	0.41389	1	1	334	13	8355	0		1	Bcin04g04950
GO:0072525	pyridine-containing compound biosynthetic process	biological_process	0.41389	1	1	334	13	8355	0		1	Bcin04g04950
GO:0005319	lipid transporter activity	molecular_function	0.41392	1	1	334	13	8355	0		1	Bcin11g01730
GO:0030163	protein catabolic process	biological_process	0.41531	1	3	334	60	8355	0		3	Bcin04g02090,Bcin16g02520,Bcin01g03420
GO:0019220	regulation of phosphate metabolic process	biological_process	0.41537	1	2	334	35	8355	0		2	Bcin02g01000,Bcin11g06390
GO:0031399	regulation of protein modification process	biological_process	0.41537	1	2	334	35	8355	0		2	Bcin11g06390,Bcin02g01000
GO:0051174	regulation of phosphorus metabolic process	biological_process	0.41537	1	2	334	35	8355	0		2	Bcin02g01000,Bcin11g06390
GO:0033013	tetrapyrrole metabolic process	biological_process	0.41546	1	3	334	58	8355	0		3	Bcin03g08840,Bcin13g03410,Bcin01g04530
GO:0016407	acetyltransferase activity	molecular_function	0.41663	1	4	334	86	8355	0		4	Bcin09g03650,Bcin02g07180,Bcin03g00400,Bcin01g03770
GO:0065007	biological regulation	biological_process	0.41676	1	63	334	1510	8355	10	Bcin14g00300,Bcin01g00870,Bcin01g09230,Bcin06g07120,Bcin05g01490,Bcin08g04920,Bcin13g01270,Bcin02g01260,Bcin12g01070,Bcin01g05890	53	Bcin15g02550,Bcin08g01100,Bcin01g04780,Bcin10g01040,Bcin16g03200,Bcin16g01810,Bcin01g04590,Bcin02g07430,Bcin15g00490,Bcin14g05020,Bcin12g03350,Bcin12g01240,Bcin11g06390,Bcin08g01180,Bcin01g08600,Bcin08g02710,Bcin03g07090,Bcin01g04220,Bcin13g02700,Bcin04g00640,Bcin07g03430,Bcin02g07180,Bcin03g00940,Bcin13g05060,Bcin08g05630,Bcin04g05210,Bcin07g02180,Bcin07g06750,Novel00311,Novel00585,Bcin10g05060,…
GO:0006259	DNA metabolic process	biological_process	0.41759	1	17	334	392	8355	1	Bcin02g06040	16	Bcin12g03340,Bcin03g07090,Bcin09g05470,Bcin05g03310,Bcin06g00320,Bcin04g06170,Bcin01g08610,Bcin10g00650,Bcin10g05060,Novel00585,Novel00765,Bcin10g01040,Bcin08g01100,Bcin10g05490,Bcin01g04530,Bcin11g01080
GO:0007049	cell cycle	biological_process	0.41766	1	7	334	156	8355	2	Bcin06g07120,Bcin06g06070	5	Bcin14g03270,Bcin03g03280,Bcin05g02890,Bcin15g04190,Bcin07g02180
GO:0000139	Golgi membrane	cellular_component	0.41954	1	1	334	13	8355	1	Bcin14g00300	0
GO:0006825	copper ion transport	biological_process	0.41963	1	1	334	15	8355	0		1	Bcin02g03350
GO:0004866	endopeptidase inhibitor activity	molecular_function	0.42235	1	1	334	14	8355	0		1	Bcin01g00260
GO:0061135	endopeptidase regulator activity	molecular_function	0.42235	1	1	334	14	8355	0		1	Bcin01g00260
GO:0031975	envelope	cellular_component	0.42241	1	8	334	184	8355	0		8	Bcin14g01230,Novel00659,Bcin05g06220,Bcin04g06220,Bcin01g08090,Bcin08g02880,Bcin03g07090,Bcin02g03350
GO:0009404	toxin metabolic process	biological_process	0.42302	1	3	334	61	8355	0		3	Bcin01g02470,Bcin16g01810,Bcin01g03300
GO:0005819	spindle	cellular_component	0.42362	1	2	334	38	8355	0		2	Bcin14g03270,Bcin05g02890
GO:0005261	cation channel activity	molecular_function	0.42534	1	3	334	60	8355	1	Bcin14g00300	2	Bcin14g01760,Bcin01g04590
GO:0006275	regulation of DNA replication	biological_process	0.42836	1	1	334	14	8355	0		1	Bcin06g00320
GO:0006261	DNA-dependent DNA replication	biological_process	0.4286	1	4	334	83	8355	0		4	Bcin01g08610,Bcin10g00650,Bcin03g07090,Bcin06g00320
GO:0005672	transcription factor TFIIA complex	cellular_component	0.42863	1	2	334	36	8355	0		2	Bcin12g00250,Bcin03g07090
GO:0019902	phosphatase binding	molecular_function	0.4298	1	1	334	14	8355	0		1	Bcin02g01000
GO:0050661	NADP binding	molecular_function	0.43046	1	3	334	59	8355	1	Bcin09g02040	2	Bcin15g03860,Bcin02g00830
GO:0008200	ion channel inhibitor activity	molecular_function	0.43055	1	2	334	36	8355	1	Bcin16g01430	1	Bcin05g02890
GO:0016248	channel inhibitor activity	molecular_function	0.43055	1	2	334	36	8355	1	Bcin16g01430	1	Bcin05g02890
GO:0009066	aspartate family amino acid metabolic process	biological_process	0.43072	1	2	334	37	8355	1	Bcin08g04910	1	Bcin03g00700
GO:0051258	protein polymerization	biological_process	0.43162	1	2	334	37	8355	0		2	Bcin11g02800,Bcin07g04390
GO:1901505	carbohydrate derivative transmembrane transporter activity	molecular_function	0.43275	1	1	334	14	8355	1	Bcin14g00300	0
GO:0016853	isomerase activity	molecular_function	0.4368	1	4	334	86	8355	2	Bcin13g04100,Bcin16g01430	2	Bcin08g04220,Bcin01g04530
GO:0098519	nucleotide phosphatase activity, acting on free nucleotides	molecular_function	0.43713	1	2	334	36	8355	0		2	Bcin09g02030,Bcin10g01040
GO:0005730	nucleolus	cellular_component	0.43796	1	2	334	37	8355	1	Bcin05g01490	1	Bcin03g07090
GO:0019200	carbohydrate kinase activity	molecular_function	0.43883	1	1	334	14	8355	0		1	Bcin04g05150
GO:0016272	prefoldin complex	cellular_component	0.43888	1	1	334	16	8355	0		1	Bcin14g01990
GO:0008017	microtubule binding	molecular_function	0.439	1	2	334	37	8355	0		2	Bcin08g02710,Bcin10g01040
GO:0006303	double-strand break repair via nonhomologous end joining	biological_process	0.43965	1	1	334	14	8355	0		1	Bcin10g05490
GO:0009063	cellular amino acid catabolic process	biological_process	0.44085	1	1	334	14	8355	0		1	Bcin11g01050
GO:0045892	negative regulation of transcription, DNA-templated	biological_process	0.44195	1	1	334	14	8355	0		1	Bcin12g01240
GO:1902679	negative regulation of RNA biosynthetic process	biological_process	0.44195	1	1	334	14	8355	0		1	Bcin12g01240
GO:1903507	negative regulation of nucleic acid-templated transcription	biological_process	0.44195	1	1	334	14	8355	0		1	Bcin12g01240
GO:0005938	cell cortex	cellular_component	0.44206	1	2	334	37	8355	0		2	Bcin14g01990,Bcin01g04590
GO:0009628	response to abiotic stimulus	biological_process	0.44222	1	1	334	14	8355	1	Bcin01g09230	0
GO:0009607	response to biotic stimulus	biological_process	0.44589	1	5	334	108	8355	1	Bcin02g01260	4	Bcin08g03040,Bcin04g04950,Novel00766,Novel00575
GO:0048308	organelle inheritance	biological_process	0.44674	1	1	334	15	8355	0		1	Bcin14g01990
GO:0030684	preribosome	cellular_component	0.44678	1	2	334	38	8355	1	Bcin05g01490	1	Bcin03g07090
GO:0050794	regulation of cellular process	biological_process	0.44867	1	55	334	1326	8355	8	Bcin01g09230,Bcin01g05890,Bcin02g01260,Bcin12g01070,Bcin13g01270,Bcin08g04920,Bcin05g01490,Bcin06g07120	47	Bcin14g05020,Bcin12g03350,Bcin11g06390,Bcin12g01240,Bcin01g04590,Bcin02g07430,Bcin15g00490,Bcin15g02550,Bcin01g04780,Bcin16g03200,Bcin16g01810,Bcin08g05630,Bcin04g05210,Bcin03g00940,Bcin13g05060,Bcin13g02700,Bcin01g04220,Bcin07g03430,Bcin04g00640,Bcin02g07180,Bcin01g08600,Bcin08g01180,Bcin08g02710,Bcin03g07090,Bcin14g00660,Bcin07g00750,Bcin12g01080,Bcin14g01990,Bcin14g03270,Bcin12g04770,Novel0058…
GO:0000778	condensed nuclear chromosome kinetochore	cellular_component	0.44937	1	2	334	40	8355	0		2	Bcin05g02890,Bcin14g03270
GO:0000780	condensed nuclear chromosome, centromeric region	cellular_component	0.44937	1	2	334	40	8355	0		2	Bcin14g03270,Bcin05g02890
GO:0016788	hydrolase activity, acting on ester bonds	molecular_function	0.44986	1	19	334	451	8355	4	Bcin12g02230,Bcin03g09318,Bcin01g00080,Bcin01g00870	15	Bcin03g03830,Novel00765,Bcin10g01040,Bcin07g02180,Bcin01g04530,Bcin05g06220,Bcin04g00640,Bcin01g04220,Bcin01g02320,Bcin09g02030,Bcin03g08070,Bcin12g06230,Bcin13g03410,Bcin11g03160,Bcin13g05060
GO:0016032	viral process	biological_process	0.44996	1	11	334	254	8355	1	Bcin14g00300	10	Bcin01g04590,Bcin14g05010,Bcin02g03350,Novel00766,Bcin15g03860,Bcin09g03720,Bcin05g07650,Bcin06g00130,Bcin07g04390,Bcin02g05860
GO:0070461	SAGA-type complex	cellular_component	0.45601	1	1	334	15	8355	0		1	Bcin04g03740
GO:0016741	transferase activity, transferring one-carbon groups	molecular_function	0.45659	1	11	334	258	8355	2	Bcin07g01530,Bcin12g06660	9	Bcin05g06430,Bcin09g05490,Bcin01g07220,Bcin04g02400,Bcin03g07680,Bcin05g07510,Bcin04g00640,Bcin08g04430,Bcin06g00920
GO:0098599	palmitoyl hydrolase activity	molecular_function	0.45785	1	1	334	15	8355	0		1	Bcin03g08070
GO:0016811	hydrolase activity, acting on carbon-nitrogen (but not peptide) bonds, in linear amides	molecular_function	0.45886	1	1	334	15	8355	0		1	Bcin08g04630
GO:0000726	non-recombinational repair	biological_process	0.46042	1	1	334	15	8355	0		1	Bcin10g05490
GO:0005267	potassium channel activity	molecular_function	0.46103	1	1	334	15	8355	0		1	Bcin14g01760
GO:0051346	negative regulation of hydrolase activity	biological_process	0.46185	1	1	334	15	8355	0		1	Bcin11g06390
GO:0061617	MICOS complex	cellular_component	0.46233	1	1	334	16	8355	0		1	Bcin04g06220
GO:0071103	DNA conformation change	biological_process	0.46288	1	2	334	38	8355	0		2	Bcin02g01000,Bcin01g04530
GO:0030145	manganese ion binding	molecular_function	0.46291	1	1	334	15	8355	0		1	Bcin03g08070
GO:0065008	regulation of biological quality	biological_process	0.46307	1	7	334	161	8355	1	Bcin14g00300	6	Bcin11g02800,Bcin07g04390,Bcin07g03430,Bcin10g05060,Bcin10g01040,Bcin08g01100
GO:0001882	nucleoside binding	molecular_function	0.4634	1	9	334	206	8355	2	Bcin13g00710,Bcin01g05890	7	Bcin05g03610,Bcin10g02140,Bcin10g00650,Bcin01g07220,Bcin05g02680,Bcin01g08590,Bcin03g06160
GO:0001883	purine nucleoside binding	molecular_function	0.4634	1	9	334	206	8355	2	Bcin01g05890,Bcin13g00710	7	Bcin10g02140,Bcin05g03610,Bcin03g06160,Bcin01g08590,Bcin05g02680,Bcin10g00650,Bcin01g07220
GO:0005525	GTP binding	molecular_function	0.4634	1	9	334	206	8355	2	Bcin01g05890,Bcin13g00710	7	Bcin03g06160,Bcin05g02680,Bcin01g08590,Bcin10g00650,Bcin01g07220,Bcin10g02140,Bcin05g03610
GO:0032549	ribonucleoside binding	molecular_function	0.4634	1	9	334	206	8355	2	Bcin13g00710,Bcin01g05890	7	Bcin01g07220,Bcin10g00650,Bcin01g08590,Bcin05g02680,Bcin03g06160,Bcin05g03610,Bcin10g02140
GO:0032550	purine ribonucleoside binding	molecular_function	0.4634	1	9	334	206	8355	2	Bcin01g05890,Bcin13g00710	7	Bcin05g02680,Bcin01g08590,Bcin03g06160,Bcin01g07220,Bcin10g00650,Bcin10g02140,Bcin05g03610
GO:0006457	protein folding	biological_process	0.46403	1	2	334	41	8355	0		2	Bcin08g01100,Bcin14g01990
GO:0044265	cellular macromolecule catabolic process	biological_process	0.46429	1	4	334	90	8355	1	Bcin01g00870	3	Bcin01g03420,Bcin16g02520,Bcin04g02090
GO:0006536	glutamate metabolic process	biological_process	0.46485	1	1	334	15	8355	0		1	Bcin03g03280
GO:0051253	negative regulation of RNA metabolic process	biological_process	0.46535	1	1	334	15	8355	0		1	Bcin12g01240
GO:0008238	exopeptidase activity	molecular_function	0.46576	1	2	334	38	8355	0		2	Bcin06g02510,Bcin12g04390
GO:0030258	lipid modification	biological_process	0.46674	1	1	334	15	8355	0		1	Bcin13g04610
GO:0016052	carbohydrate catabolic process	biological_process	0.46858	1	2	334	39	8355	0		2	Bcin08g04220,Bcin01g08620
GO:0006400	tRNA modification	biological_process	0.46939	1	4	334	88	8355	0		4	Bcin08g04430,Bcin04g02400,Bcin09g05490,Bcin12g03290
GO:0045263	proton-transporting ATP synthase complex, coupling factor F(o)	cellular_component	0.47036	1	2	334	41	8355	0		2	Bcin01g08090,Bcin08g02880
GO:0034622	cellular protein-containing complex assembly	biological_process	0.47156	1	7	334	165	8355	0		7	Bcin01g04590,Bcin11g02800,Bcin14g03270,Bcin14g01990,Bcin07g04390,Bcin02g01000,Bcin08g01100
GO:0043486	histone exchange	biological_process	0.47195	1	1	334	16	8355	0		1	Bcin10g01250
GO:0006139	nucleobase-containing compound metabolic process	biological_process	0.47225	1	74	334	1817	8355	8	Bcin12g01070,Bcin13g01270,Bcin01g09230,Bcin01g00870,Bcin01g05890,Bcin08g04920,Bcin05g01490,Bcin02g06040	66	Bcin10g05490,Bcin12g01080,Bcin12g00250,Bcin12g04770,Novel00765,Novel00585,Bcin10g05060,Bcin02g00130,Bcin07g05260,Bcin12g03290,Bcin16g01790,Bcin06g00320,Bcin11g03160,Bcin10g00650,Bcin03g08840,Bcin03g00400,Bcin02g01000,Bcin02g07090,Bcin06g04080,Bcin16g03240,Bcin08g04220,Bcin14g05020,Bcin08g04430,Bcin08g02880,Bcin02g07430,Bcin15g00490,Bcin15g02550,Bcin16g03200,Bcin16g01810,Bcin04g05210,Bcin12g06230,…
GO:0044403	symbiotic process	biological_process	0.47252	1	12	334	284	8355	1	Bcin14g00300	11	Bcin07g04390,Bcin09g03720,Bcin15g03860,Bcin13g04610,Bcin05g07650,Bcin06g00130,Bcin02g05860,Bcin01g04590,Bcin02g03350,Bcin14g05010,Novel00766
GO:0032259	methylation	biological_process	0.47384	1	3	334	64	8355	0		3	Bcin09g05490,Bcin08g04430,Bcin04g02400
GO:0000777	condensed chromosome kinetochore	cellular_component	0.47692	1	2	334	42	8355	0		2	Bcin05g02890,Bcin14g03270
GO:0000779	condensed chromosome, centromeric region	cellular_component	0.47692	1	2	334	42	8355	0		2	Bcin05g02890,Bcin14g03270
GO:0016787	hydrolase activity	molecular_function	0.477	1	67	334	1637	8355	10	Bcin11g00020,Bcin12g02230,Bcin01g05890,Bcin08g04920,Bcin13g00710,Bcin03g09318,Bcin08g06270,Bcin01g00080,Bcin07g05530,Bcin01g00870	57	Bcin01g04530,Bcin12g02190,Bcin05g03390,Bcin01g02470,Bcin03g03830,Bcin01g04780,Bcin10g01040,Bcin06g04850,Bcin08g01100,Bcin12g05220,Bcin16g00330,Bcin02g00420,Bcin01g08620,Bcin14g00650,Bcin04g00640,Bcin13g02700,Bcin01g02320,Bcin08g04630,Bcin03g07090,Bcin16g05030,Bcin09g02030,Bcin13g03410,Bcin10g05630,Bcin01g11040,Bcin13g05060,Novel00765,Novel00585,Bcin12g03290,Bcin07g02180,Bcin16g02520,Bcin10g05490,…
GO:0001664	G protein-coupled receptor binding	molecular_function	0.47727	1	1	334	16	8355	1	Bcin03g08760	0
GO:0005753	mitochondrial proton-transporting ATP synthase complex	cellular_component	0.47824	1	2	334	41	8355	0		2	Bcin01g08090,Bcin08g02880
GO:0006869	lipid transport	biological_process	0.47931	1	2	334	40	8355	0		2	Bcin11g01730,Bcin01g04590
GO:0009117	nucleotide metabolic process	biological_process	0.47958	1	5	334	114	8355	0		5	Bcin01g08090,Bcin08g02880,Bcin04g04950,Bcin16g01790,Bcin08g04220
GO:0002682	regulation of immune system process	biological_process	0.48018	1	1	334	16	8355	0		1	Bcin01g04590
GO:0009150	purine ribonucleotide metabolic process	biological_process	0.48356	1	4	334	90	8355	0		4	Bcin08g02880,Bcin01g08090,Bcin16g01790,Bcin08g04220
GO:0009259	ribonucleotide metabolic process	biological_process	0.48356	1	4	334	90	8355	0		4	Bcin08g02880,Bcin01g08090,Bcin08g04220,Bcin16g01790
GO:0019693	ribose phosphate metabolic process	biological_process	0.48356	1	4	334	90	8355	0		4	Bcin08g04220,Bcin16g01790,Bcin01g08090,Bcin08g02880
GO:0051082	unfolded protein binding	molecular_function	0.48364	1	2	334	43	8355	1	Bcin12g02230	1	Bcin14g01990
GO:0000377	RNA splicing, via transesterification reactions with bulged adenosine as nucleophile	biological_process	0.48656	1	2	334	41	8355	0		2	Bcin02g01000,Bcin16g00830
GO:0000398	mRNA splicing, via spliceosome	biological_process	0.48656	1	2	334	41	8355	0		2	Bcin02g01000,Bcin16g00830
GO:0006575	cellular modified amino acid metabolic process	biological_process	0.48763	1	1	334	16	8355	0		1	Bcin02g07720
GO:0016409	palmitoyltransferase activity	molecular_function	0.48849	1	1	334	16	8355	0		1	Bcin05g00400
GO:0016569	covalent chromatin modification	biological_process	0.48908	1	2	334	40	8355	0		2	Bcin02g07180,Bcin03g00400
GO:0016570	histone modification	biological_process	0.48908	1	2	334	40	8355	0		2	Bcin02g07180,Bcin03g00400
GO:0043385	mycotoxin metabolic process	biological_process	0.49	1	2	334	43	8355	0		2	Bcin16g01810,Bcin01g03300
GO:0043386	mycotoxin biosynthetic process	biological_process	0.49	1	2	334	43	8355	0		2	Bcin16g01810,Bcin01g03300
GO:0042254	ribosome biogenesis	biological_process	0.4907	1	3	334	67	8355	1	Bcin05g01490	2	Bcin08g06360,Bcin08g04430
GO:0030414	peptidase inhibitor activity	molecular_function	0.49204	1	1	334	17	8355	0		1	Bcin01g00260
GO:0061134	peptidase regulator activity	molecular_function	0.49204	1	1	334	17	8355	0		1	Bcin01g00260
GO:0006487	protein N-linked glycosylation	biological_process	0.49231	1	1	334	17	8355	0		1	Bcin14g01760
GO:0016881	acid-amino acid ligase activity	molecular_function	0.49266	1	1	334	16	8355	0		1	Bcin02g07720
GO:0006753	nucleoside phosphate metabolic process	biological_process	0.49354	1	5	334	116	8355	0		5	Bcin08g04220,Bcin16g01790,Bcin08g02880,Bcin01g08090,Bcin04g04950
GO:0006082	organic acid metabolic process	biological_process	0.49375	1	13	334	312	8355	2	Bcin07g00010,Bcin08g04910	11	Bcin01g08610,Bcin01g00360,Bcin08g04220,Bcin03g00700,Bcin08g05630,Bcin15g03860,Bcin03g03280,Bcin01g03300,Bcin11g01050,Bcin01g08090,Bcin01g00260
GO:0050789	regulation of biological process	biological_process	0.49389	1	57	334	1395	8355	9	Bcin01g09230,Bcin01g00870,Bcin02g01260,Bcin01g05890,Bcin12g01070,Bcin08g04920,Bcin13g01270,Bcin05g01490,Bcin06g07120	48	Bcin14g05020,Bcin12g01240,Bcin11g06390,Bcin12g03350,Bcin01g04590,Bcin15g00490,Bcin02g07430,Bcin01g04780,Bcin15g02550,Bcin16g01810,Bcin16g03200,Bcin08g05630,Bcin04g05210,Bcin03g00940,Bcin13g05060,Bcin04g00640,Bcin07g03430,Bcin13g02700,Bcin01g04220,Bcin02g07180,Bcin01g08600,Bcin08g01180,Bcin03g07090,Bcin08g02710,Bcin07g00750,Bcin14g00660,Bcin05g07650,Bcin14g03270,Bcin12g01080,Bcin14g01990,Bcin12g04…
GO:0016879	ligase activity, forming carbon-nitrogen bonds	molecular_function	0.49505	1	2	334	40	8355	0		2	Bcin16g01790,Bcin02g07720
GO:0016886	ligase activity, forming phosphoric ester bonds	molecular_function	0.49555	1	1	334	16	8355	1	Bcin02g06040	0
GO:1901362	organic cyclic compound biosynthetic process	biological_process	0.49731	1	52	334	1282	8355	10	Bcin13g03110,Bcin08g04910,Bcin01g09230,Bcin01g05880,Bcin01g05890,Bcin12g01070,Bcin08g04920,Bcin13g01270,Bcin05g01490,Bcin13g04000	42	Bcin12g01240,Bcin12g03350,Bcin14g05020,Bcin15g00490,Bcin02g07430,Bcin08g02880,Bcin11g02650,Bcin16g01810,Bcin16g03200,Bcin15g02550,Bcin04g05210,Bcin08g05630,Bcin13g05060,Bcin03g00940,Bcin02g07180,Bcin14g00650,Bcin01g08090,Bcin13g02700,Bcin03g07090,Bcin08g02710,Bcin01g08600,Bcin08g01180,Bcin12g00250,Bcin14g01990,Bcin12g01080,Bcin12g03680,Bcin07g00750,Bcin14g00660,Bcin12g04770,Bcin07g05260,Bcin02g00…
GO:0045934	negative regulation of nucleobase-containing compound metabolic process	biological_process	0.49922	1	1	334	17	8355	0		1	Bcin12g01240
GO:0003700	DNA-binding transcription factor activity	molecular_function	0.49946	1	19	334	455	8355	1	Bcin08g04920	18	Bcin01g08600,Bcin06g04080,Bcin08g01180,Bcin08g02710,Bcin13g02700,Bcin03g00940,Bcin16g01930,Bcin03g08840,Bcin13g05060,Bcin08g05630,Bcin04g05210,Novel00311,Bcin16g03200,Bcin02g07430,Bcin12g03350,Bcin12g04770,Bcin14g01990,Bcin12g01080
GO:0043086	negative regulation of catalytic activity	biological_process	0.49979	1	1	334	17	8355	0		1	Bcin11g06390
GO:0044092	negative regulation of molecular function	biological_process	0.49979	1	1	334	17	8355	0		1	Bcin11g06390
GO:0019048	modulation by virus of host process	biological_process	0.49984	1	2	334	41	8355	0		2	Bcin02g05860,Novel00766
GO:0035821	modulation of process of other organism	biological_process	0.49984	1	2	334	41	8355	0		2	Bcin02g05860,Novel00766
GO:0044003	modulation by symbiont of host process	biological_process	0.49984	1	2	334	41	8355	0		2	Novel00766,Bcin02g05860
GO:0051817	modulation of process of other organism involved in symbiotic interaction	biological_process	0.49984	1	2	334	41	8355	0		2	Novel00766,Bcin02g05860
GO:0009055	electron transfer activity	molecular_function	0.50018	1	4	334	96	8355	0		4	Bcin07g03430,Bcin14g03270,Bcin13g02010,Bcin13g04480
GO:0016791	phosphatase activity	molecular_function	0.50232	1	4	334	90	8355	0		4	Bcin10g01040,Bcin07g02180,Bcin09g02030,Novel00765
GO:0010876	lipid localization	biological_process	0.50565	1	2	334	42	8355	0		2	Bcin11g01730,Bcin01g04590
GO:0004725	protein tyrosine phosphatase activity	molecular_function	0.50613	1	1	334	17	8355	0		1	Bcin07g02180
GO:0031304	intrinsic component of mitochondrial inner membrane	cellular_component	0.50643	1	1	334	18	8355	0		1	Bcin04g06220
GO:0031305	integral component of mitochondrial inner membrane	cellular_component	0.50643	1	1	334	18	8355	0		1	Bcin04g06220
GO:0032592	integral component of mitochondrial membrane	cellular_component	0.50643	1	1	334	18	8355	0		1	Bcin04g06220
GO:0098573	intrinsic component of mitochondrial membrane	cellular_component	0.50643	1	1	334	18	8355	0		1	Bcin04g06220
GO:0004536	deoxyribonuclease activity	molecular_function	0.5085	1	2	334	42	8355	1	Bcin12g02230	1	Bcin13g05060
GO:0016651	oxidoreductase activity, acting on NAD(P)H	molecular_function	0.51328	1	2	334	44	8355	0		2	Bcin13g04480,Novel00013
GO:0000375	RNA splicing, via transesterification reactions	biological_process	0.51343	1	2	334	43	8355	0		2	Bcin16g00830,Bcin02g01000
GO:0006298	mismatch repair	biological_process	0.51381	1	1	334	17	8355	0		1	Bcin04g06170
GO:0098798	mitochondrial protein complex	cellular_component	0.51444	1	5	334	122	8355	0		5	Bcin14g01230,Bcin04g06220,Bcin01g08090,Bcin08g02880,Bcin05g06220
GO:0033643	host cell part	cellular_component	0.51495	1	5	334	117	8355	1	Bcin14g00300	4	Bcin14g05010,Bcin03g08840,Bcin01g04590,Bcin14g00660
GO:0018193	peptidyl-amino acid modification	biological_process	0.51517	1	2	334	43	8355	0		2	Bcin03g00400,Bcin02g07180
GO:0008061	chitin binding	molecular_function	0.51564	1	1	334	17	8355	0		1	Bcin12g03920
GO:0006163	purine nucleotide metabolic process	biological_process	0.51677	1	4	334	94	8355	0		4	Bcin16g01790,Bcin08g04220,Bcin01g08090,Bcin08g02880
GO:0005743	mitochondrial inner membrane	cellular_component	0.51687	1	5	334	121	8355	0		5	Bcin01g08090,Bcin08g02880,Bcin14g01230,Bcin04g06220,Bcin05g06220
GO:0005839	proteasome core complex	cellular_component	0.51774	1	1	334	19	8355	0		1	Bcin16g02520
GO:0006351	transcription, DNA-templated	biological_process	0.51799	1	41	334	1013	8355	6	Bcin01g09230,Bcin01g05890,Bcin12g01070,Bcin08g04920,Bcin13g01270,Bcin05g01490	35	Bcin04g05210,Bcin08g05630,Bcin13g05060,Bcin03g00940,Bcin02g07180,Bcin14g00650,Bcin13g02700,Bcin03g07090,Bcin08g02710,Bcin01g08600,Bcin08g01180,Bcin12g01240,Bcin12g03350,Bcin14g05020,Bcin15g00490,Bcin02g07430,Bcin16g01810,Bcin16g03200,Bcin15g02550,Bcin03g08840,Bcin16g01930,Bcin10g01250,Bcin03g00400,Bcin16g03240,Bcin06g04080,Bcin12g01080,Bcin12g00250,Bcin14g01990,Bcin07g00750,Bcin14g00660,Bcin12g04…
GO:0097659	nucleic acid-templated transcription	biological_process	0.51799	1	41	334	1013	8355	6	Bcin01g09230,Bcin12g01070,Bcin01g05890,Bcin13g01270,Bcin08g04920,Bcin05g01490	35	Bcin08g05630,Bcin04g05210,Bcin03g00940,Bcin13g05060,Bcin14g00650,Bcin13g02700,Bcin02g07180,Bcin01g08600,Bcin08g01180,Bcin03g07090,Bcin08g02710,Bcin14g05020,Bcin12g01240,Bcin12g03350,Bcin15g00490,Bcin02g07430,Bcin15g02550,Bcin16g03200,Bcin16g01810,Bcin03g08840,Bcin16g01930,Bcin10g01250,Bcin03g00400,Bcin06g04080,Bcin16g03240,Bcin07g00750,Bcin14g00660,Bcin12g00250,Bcin14g01990,Bcin12g01080,Bcin12g04…
GO:0030234	enzyme regulator activity	molecular_function	0.5181	1	7	334	168	8355	2	Bcin06g07120,Bcin14g00300	5	Bcin15g05040,Bcin11g06390,Bcin03g07090,Bcin03g03280,Bcin01g00260
GO:0016020	membrane	cellular_component	0.51986	1	79	334	1962	8355	17	Bcin01g00870,Bcin01g05880,Bcin11g00260,Bcin16g01430,Bcin07g05530,Bcin05g05740,Bcin01g06290,Bcin06g06070,Bcin03g09318,Bcin03g04690,Bcin14g00300,Bcin01g05890,Bcin13g00710,Bcin05g04840,Bcin08g02080,Bcin14g01650,Bcin12g05510	62	Novel00659,Bcin01g00360,Bcin05g02690,Bcin04g02680,Bcin03g00940,Bcin01g08090,Bcin08g02710,Bcin03g00930,Bcin02g07440,Bcin09g00290,Bcin04g02940,Bcin01g04590,Bcin08g02880,Bcin02g07910,Bcin13g04980,Bcin06g00320,Bcin10g00650,Bcin09g05080,Bcin08g03040,Bcin04g06220,Bcin10g02140,Bcin09g04250,Bcin05g03610,Bcin11g02790,Bcin12g00250,Bcin14g03270,Bcin05g06220,Bcin01g07220,Bcin02g05860,Bcin02g04380,Bcin10g0172…
GO:0031300	intrinsic component of organelle membrane	cellular_component	0.52024	1	3	334	70	8355	1	Bcin14g00300	2	Bcin04g06220,Bcin13g02700
GO:0031301	integral component of organelle membrane	cellular_component	0.52024	1	3	334	70	8355	1	Bcin14g00300	2	Bcin13g02700,Bcin04g06220
GO:0071555	cell wall organization	biological_process	0.52206	1	1	334	18	8355	0		1	Bcin03g03830
GO:0006022	aminoglycan metabolic process	biological_process	0.52249	1	1	334	18	8355	0		1	Bcin01g00260
GO:0034654	nucleobase-containing compound biosynthetic process	biological_process	0.52344	1	45	334	1117	8355	6	Bcin01g09230,Bcin05g01490,Bcin13g01270,Bcin08g04920,Bcin01g05890,Bcin12g01070	39	Bcin15g02550,Bcin16g03200,Bcin16g01810,Bcin08g02880,Bcin02g07430,Bcin15g00490,Bcin14g05020,Bcin12g03350,Bcin12g01240,Bcin01g08600,Bcin08g01180,Bcin08g02710,Bcin03g07090,Bcin13g02700,Bcin01g08090,Bcin14g00650,Bcin02g07180,Bcin03g00940,Bcin13g05060,Bcin08g05630,Bcin04g05210,Bcin07g06750,Novel00311,Bcin02g00130,Bcin07g05260,Bcin12g04770,Bcin14g00660,Bcin07g00750,Bcin12g00250,Bcin12g01080,Bcin14g0199…
GO:0051336	regulation of hydrolase activity	biological_process	0.52436	1	2	334	43	8355	0		2	Bcin02g01000,Bcin11g06390
GO:0016054	organic acid catabolic process	biological_process	0.52451	1	1	334	18	8355	0		1	Bcin11g01050
GO:0046395	carboxylic acid catabolic process	biological_process	0.52451	1	1	334	18	8355	0		1	Bcin11g01050
GO:0016887	ATPase activity	molecular_function	0.52572	1	10	334	241	8355	2	Bcin13g00710,Bcin01g05890	8	Bcin10g00650,Bcin01g07220,Bcin03g06160,Bcin05g03610,Bcin08g01100,Bcin10g01040,Bcin12g03290,Bcin10g02140
GO:0044419	interspecies interaction between organisms	biological_process	0.52632	1	19	334	469	8355	3	Bcin16g00550,Bcin16g01430,Bcin14g00300	16	Bcin13g04610,Bcin09g03720,Bcin04g04950,Bcin14g05010,Bcin02g03350,Bcin08g03040,Bcin01g03530,Bcin02g05860,Bcin13g05380,Novel00575,Bcin05g07650,Bcin06g00130,Bcin15g03860,Bcin07g04390,Novel00766,Bcin01g04590
GO:0043414	macromolecule methylation	biological_process	0.52853	1	2	334	44	8355	0		2	Bcin04g02400,Bcin08g04430
GO:0034470	ncRNA processing	biological_process	0.5286	1	7	334	172	8355	1	Bcin05g01490	6	Bcin02g07090,Bcin08g04430,Bcin04g02400,Bcin08g06360,Bcin09g05490,Bcin12g03290
GO:0004180	carboxypeptidase activity	molecular_function	0.53009	1	1	334	18	8355	0		1	Bcin06g02510
GO:0018995	host cellular component	cellular_component	0.5307	1	5	334	119	8355	1	Bcin14g00300	4	Bcin14g05010,Bcin03g08840,Bcin14g00660,Bcin01g04590
GO:0043657	host cell	cellular_component	0.5307	1	5	334	119	8355	1	Bcin14g00300	4	Bcin03g08840,Bcin14g05010,Bcin01g04590,Bcin14g00660
GO:0009165	nucleotide biosynthetic process	biological_process	0.53111	1	4	334	96	8355	0		4	Bcin16g01790,Bcin01g08090,Bcin08g02880,Bcin04g04950
GO:1901293	nucleoside phosphate biosynthetic process	biological_process	0.53111	1	4	334	96	8355	0		4	Bcin01g08090,Bcin08g02880,Bcin04g04950,Bcin16g01790
GO:0005509	calcium ion binding	molecular_function	0.53175	1	3	334	68	8355	1	Bcin07g05530	2	Novel00659,Bcin01g08620
GO:0019866	organelle inner membrane	cellular_component	0.53253	1	5	334	123	8355	0		5	Bcin08g02880,Bcin01g08090,Bcin14g01230,Bcin04g06220,Bcin05g06220
GO:0008168	methyltransferase activity	molecular_function	0.53428	1	10	334	248	8355	2	Bcin12g06660,Bcin07g01530	8	Bcin04g02400,Bcin09g05490,Bcin01g07220,Bcin06g00920,Bcin04g00640,Bcin08g04430,Bcin03g07680,Bcin05g07510
GO:0019901	protein kinase binding	molecular_function	0.53473	1	1	334	18	8355	0		1	Bcin16g00830
GO:0016763	transferase activity, transferring pentosyl groups	molecular_function	0.53483	1	1	334	19	8355	0		1	Bcin04g04950
GO:0006979	response to oxidative stress	biological_process	0.53497	1	1	334	19	8355	0		1	Bcin13g02700
GO:0015931	nucleobase-containing compound transport	biological_process	0.53643	1	2	334	45	8355	1	Bcin14g00300	1	Bcin14g01990
GO:0032774	RNA biosynthetic process	biological_process	0.53674	1	41	334	1020	8355	6	Bcin12g01070,Bcin01g05890,Bcin13g01270,Bcin08g04920,Bcin05g01490,Bcin01g09230	35	Bcin07g00750,Bcin14g00660,Bcin12g00250,Bcin12g01080,Bcin14g01990,Bcin12g04770,Bcin02g00130,Bcin07g05260,Bcin07g06750,Novel00311,Bcin03g08840,Bcin16g01930,Bcin10g01250,Bcin03g00400,Bcin06g04080,Bcin16g03240,Bcin14g05020,Bcin12g01240,Bcin12g03350,Bcin15g00490,Bcin02g07430,Bcin15g02550,Bcin16g03200,Bcin16g01810,Bcin08g05630,Bcin04g05210,Bcin03g00940,Bcin13g05060,Bcin14g00650,Bcin13g02700,Bcin02g0718…
GO:0019031	viral envelope	cellular_component	0.53684	1	4	334	97	8355	0		4	Bcin14g03270,Bcin10g01250,Bcin08g02880,Bcin13g02700
GO:0007264	small GTPase mediated signal transduction	biological_process	0.53797	1	1	334	18	8355	0		1	Novel00585
GO:0009235	cobalamin metabolic process	biological_process	0.54139	1	1	334	19	8355	0		1	Bcin03g08840
GO:0009236	cobalamin biosynthetic process	biological_process	0.54139	1	1	334	19	8355	0		1	Bcin03g08840
GO:0045229	external encapsulating structure organization	biological_process	0.54212	1	1	334	19	8355	0		1	Bcin03g03830
GO:0005747	mitochondrial respiratory chain complex I	cellular_component	0.54229	1	1	334	19	8355	0		1	Bcin14g01230
GO:0030964	NADH dehydrogenase complex	cellular_component	0.54229	1	1	334	19	8355	0		1	Bcin14g01230
GO:0045271	respiratory chain complex I	cellular_component	0.54229	1	1	334	19	8355	0		1	Bcin14g01230
GO:0072521	purine-containing compound metabolic process	biological_process	0.54277	1	4	334	97	8355	0		4	Bcin16g01790,Bcin08g04220,Bcin08g02880,Bcin01g08090
GO:0000105	histidine biosynthetic process	biological_process	0.54309	1	1	334	19	8355	0		1	Bcin03g03280
GO:0006547	histidine metabolic process	biological_process	0.54309	1	1	334	19	8355	0		1	Bcin03g03280
GO:0052803	imidazole-containing compound metabolic process	biological_process	0.54309	1	1	334	19	8355	0		1	Bcin03g03280
GO:1902494	catalytic complex	cellular_component	0.54496	1	12	334	304	8355	1	Bcin05g05740	11	Bcin14g01760,Bcin08g04430,Bcin03g07090,Bcin16g02520,Bcin01g03300,Bcin04g02090,Bcin15g04190,Bcin12g00250,Bcin14g01230,Bcin04g02400,Bcin04g03740
GO:0033176	proton-transporting V-type ATPase complex	cellular_component	0.54629	1	2	334	46	8355	0		2	Bcin13g05060,Bcin14g01990
GO:0008408	3-5 exonuclease activity	molecular_function	0.54646	1	1	334	19	8355	1	Bcin01g00870	0
GO:0004620	phospholipase activity	molecular_function	0.54742	1	1	334	19	8355	0		1	Bcin01g02320
GO:0097588	archaeal or bacterial-type flagellum-dependent cell motility	biological_process	0.54925	1	1	334	19	8355	1	Bcin06g00650	0
GO:0009401	phosphoenolpyruvate-dependent sugar phosphotransferase system	biological_process	0.55008	1	1	334	20	8355	1	Bcin03g04690	0
GO:0005815	microtubule organizing center	cellular_component	0.55048	1	1	334	20	8355	1	Bcin06g06070	0
GO:0044391	ribosomal subunit	cellular_component	0.55273	1	1	334	20	8355	1	Bcin11g03330	0
GO:0009084	glutamine family amino acid biosynthetic process	biological_process	0.55329	1	1	334	19	8355	0		1	Bcin03g03280
GO:0036338	viral membrane	cellular_component	0.55409	1	4	334	99	8355	0		4	Bcin13g02700,Bcin10g01250,Bcin08g02880,Bcin14g03270
GO:0009877	nodulation	biological_process	0.55561	1	1	334	20	8355	0		1	Bcin13g04610
GO:0005759	mitochondrial matrix	cellular_component	0.558	1	1	334	20	8355	0		1	Bcin05g06220
GO:0071704	organic substance metabolic process	biological_process	0.55831	1	140	334	3509	8355	22	Bcin11g00020,Bcin07g00010,Bcin05g01490,Bcin08g04910,Bcin01g00080,Bcin13g01270,Bcin13g04000,Bcin13g03110,Bcin13g00280,Bcin01g09230,Bcin15g00770,Bcin08g04920,Bcin01g05890,Bcin02g01260,Bcin08g06270,Bcin14g00300,Bcin02g06040,Bcin16g01430,Bcin12g01070,Bcin11g03330,Bcin01g00870,Bcin01g05880	118	Bcin07g00750,Bcin01g04530,Bcin12g03680,Bcin02g07720,Bcin07g06750,Bcin16g00830,Bcin14g01760,Bcin16g01930,Bcin04g02400,Bcin04g04950,Bcin01g02470,Bcin05g03310,Bcin12g01240,Bcin04g03800,Bcin12g05220,Bcin08g01100,Bcin01g03420,Bcin10g05630,Bcin01g08610,Bcin04g05150,Bcin13g05060,Bcin15g01170,Bcin03g00700,Bcin08g05630,Bcin13g03410,Bcin08g06360,Bcin13g02700,Bcin04g00640,Bcin14g00650,Bcin02g05860,Bcin10g05…
GO:0016209	antioxidant activity	molecular_function	0.55919	1	2	334	47	8355	0		2	Bcin05g04580,Bcin05g01450
GO:0022613	ribonucleoprotein complex biogenesis	biological_process	0.55954	1	3	334	74	8355	1	Bcin05g01490	2	Bcin08g04430,Bcin08g06360
GO:0015144	carbohydrate transmembrane transporter activity	molecular_function	0.55982	1	1	334	20	8355	1	Bcin01g06290	0
GO:0005615	extracellular space	cellular_component	0.56196	1	2	334	47	8355	0		2	Bcin07g04390,Bcin11g02800
GO:0000794	condensed nuclear chromosome	cellular_component	0.56251	1	2	334	49	8355	0		2	Bcin05g02890,Bcin14g03270
GO:0044770	cell cycle phase transition	biological_process	0.56317	1	1	334	20	8355	0		1	Bcin07g02180
GO:1901987	regulation of cell cycle phase transition	biological_process	0.56317	1	1	334	20	8355	0		1	Bcin07g02180
GO:0000502	proteasome complex	cellular_component	0.564	1	1	334	22	8355	0		1	Bcin16g02520
GO:1905369	endopeptidase complex	cellular_component	0.564	1	1	334	22	8355	0		1	Bcin16g02520
GO:0006281	DNA repair	biological_process	0.56439	1	8	334	199	8355	1	Bcin02g06040	7	Bcin10g05490,Bcin04g06170,Bcin10g01040,Bcin12g03340,Bcin08g01100,Bcin05g03310,Bcin09g05470
GO:0000041	transition metal ion transport	biological_process	0.56577	1	2	334	48	8355	0		2	Bcin08g02880,Bcin02g03350
GO:0009403	toxin biosynthetic process	biological_process	0.56581	1	2	334	49	8355	0		2	Bcin01g03300,Bcin16g01810
GO:0015267	channel activity	molecular_function	0.56745	1	4	334	100	8355	1	Bcin14g00300	3	Bcin14g01760,Bcin09g04250,Bcin01g04590
GO:0022803	passive transmembrane transporter activity	molecular_function	0.56745	1	4	334	100	8355	1	Bcin14g00300	3	Bcin14g01760,Bcin09g04250,Bcin01g04590
GO:0043044	ATP-dependent chromatin remodeling	biological_process	0.5677	1	1	334	21	8355	0		1	Bcin10g01250
GO:0005739	mitochondrion	cellular_component	0.56839	1	9	334	238	8355	0		9	Novel00013,Bcin15g05060,Bcin05g06220,Novel00024,Bcin14g01230,Bcin02g03350,Bcin01g08090,Bcin08g02880,Bcin04g06220
GO:0044272	sulfur compound biosynthetic process	biological_process	0.56955	1	1	334	20	8355	0		1	Bcin02g07720
GO:1905368	peptidase complex	cellular_component	0.5699	1	2	334	49	8355	0		2	Bcin16g02520,Bcin04g03740
GO:0019900	kinase binding	molecular_function	0.57077	1	1	334	20	8355	0		1	Bcin16g00830
GO:0009152	purine ribonucleotide biosynthetic process	biological_process	0.57297	1	3	334	75	8355	0		3	Bcin16g01790,Bcin01g08090,Bcin08g02880
GO:0009260	ribonucleotide biosynthetic process	biological_process	0.57297	1	3	334	75	8355	0		3	Bcin16g01790,Bcin01g08090,Bcin08g02880
GO:0046390	ribose phosphate biosynthetic process	biological_process	0.57297	1	3	334	75	8355	0		3	Bcin08g02880,Bcin01g08090,Bcin16g01790
GO:0015672	monovalent inorganic cation transport	biological_process	0.57546	1	8	334	206	8355	3	Bcin07g00010,Bcin08g02080,Bcin01g05880	5	Bcin01g08090,Bcin08g02880,Bcin03g00940,Bcin13g05060,Bcin14g01990
GO:0007017	microtubule-based process	biological_process	0.57586	1	2	334	49	8355	1	Bcin06g06070	1	Bcin11g02150
GO:1901607	alpha-amino acid biosynthetic process	biological_process	0.57587	1	3	334	74	8355	1	Bcin08g04910	2	Bcin03g00700,Bcin03g03280
GO:0140097	catalytic activity, acting on DNA	molecular_function	0.57649	1	8	334	200	8355	3	Bcin01g05890,Bcin12g02230,Bcin02g06040	5	Bcin01g04530,Bcin01g08610,Bcin13g05060,Bcin10g01040,Bcin08g01100
GO:0015985	energy coupled proton transport, down electrochemical gradient	biological_process	0.58025	1	2	334	50	8355	0		2	Bcin08g02880,Bcin01g08090
GO:0015986	ATP synthesis coupled proton transport	biological_process	0.58025	1	2	334	50	8355	0		2	Bcin08g02880,Bcin01g08090
GO:0016247	channel regulator activity	molecular_function	0.58175	1	2	334	48	8355	1	Bcin16g01430	1	Bcin05g02890
GO:0099106	ion channel regulator activity	molecular_function	0.58175	1	2	334	48	8355	1	Bcin16g01430	1	Bcin05g02890
GO:1901136	carbohydrate derivative catabolic process	biological_process	0.5821	1	1	334	21	8355	0		1	Bcin01g00360
GO:0003924	GTPase activity	molecular_function	0.58465	1	7	334	177	8355	2	Bcin13g00710,Bcin01g05890	5	Bcin10g00650,Bcin01g07220,Bcin05g03610,Bcin03g06160,Bcin10g02140
GO:0009405	pathogenesis	biological_process	0.58804	1	4	334	101	8355	2	Bcin16g01430,Bcin16g00550	2	Bcin01g03530,Bcin13g05380
GO:0000123	histone acetyltransferase complex	cellular_component	0.58933	1	1	334	22	8355	0		1	Bcin04g03740
GO:0051321	meiotic cell cycle	biological_process	0.59044	1	1	334	22	8355	0		1	Bcin15g04190
GO:0009312	oligosaccharide biosynthetic process	biological_process	0.59136	1	1	334	22	8355	0		1	Bcin13g04610
GO:0016987	sigma factor activity	molecular_function	0.59141	1	1	334	22	8355	0		1	Bcin08g05630
GO:0051382	kinetochore assembly	biological_process	0.59216	1	1	334	23	8355	0		1	Bcin14g03270
GO:0051383	kinetochore organization	biological_process	0.59216	1	1	334	23	8355	0		1	Bcin14g03270
GO:0045259	proton-transporting ATP synthase complex	cellular_component	0.59304	1	2	334	51	8355	0		2	Bcin01g08090,Bcin08g02880
GO:0046483	heterocycle metabolic process	biological_process	0.5953	1	76	334	1925	8355	8	Bcin01g00870,Bcin01g09230,Bcin13g01270,Bcin12g01070,Bcin02g06040,Bcin05g01490,Bcin08g04920,Bcin01g05890	68	Bcin15g02550,Bcin16g01810,Bcin16g03200,Bcin08g04430,Bcin08g02880,Bcin02g07430,Bcin15g00490,Bcin14g05020,Bcin08g04220,Bcin12g03340,Bcin01g08600,Bcin08g02710,Bcin01g08090,Bcin02g07180,Bcin03g00940,Bcin04g05210,Bcin12g06230,Bcin12g03290,Novel00585,Novel00765,Bcin10g05060,Bcin02g00130,Bcin07g05260,Bcin12g04770,Bcin10g05490,Bcin12g01080,Bcin12g00250,Bcin06g04080,Bcin16g03240,Bcin03g00400,Bcin02g01000,…
GO:0006402	mRNA catabolic process	biological_process	0.59581	1	1	334	23	8355	1	Bcin01g00870	0
GO:0043207	response to external biotic stimulus	biological_process	0.59606	1	4	334	102	8355	0		4	Novel00766,Novel00575,Bcin04g04950,Bcin08g03040
GO:0051707	response to other organism	biological_process	0.59606	1	4	334	102	8355	0		4	Bcin08g03040,Bcin04g04950,Novel00575,Novel00766
GO:0008033	tRNA processing	biological_process	0.59674	1	5	334	131	8355	0		5	Bcin08g04430,Bcin04g02400,Bcin02g07090,Bcin12g03290,Bcin09g05490
GO:0090575	RNA polymerase II transcription regulator complex	cellular_component	0.59705	1	2	334	50	8355	0		2	Bcin03g07090,Bcin12g00250
GO:0140110	transcription regulator activity	molecular_function	0.59758	1	21	334	533	8355	1	Bcin08g04920	20	Novel00311,Bcin16g03200,Bcin02g07430,Bcin15g00490,Bcin12g03350,Bcin04g03740,Bcin12g04770,Bcin12g01080,Bcin14g01990,Bcin08g02710,Bcin01g08600,Bcin06g04080,Bcin08g01180,Bcin13g02700,Bcin16g01930,Bcin13g05060,Bcin03g08840,Bcin03g00940,Bcin04g05210,Bcin08g05630
GO:0044766	multi-organism transport	biological_process	0.5991	1	1	334	22	8355	0		1	Bcin06g00130
GO:0046794	transport of virus	biological_process	0.5991	1	1	334	22	8355	0		1	Bcin06g00130
GO:1902579	multi-organism localization	biological_process	0.5991	1	1	334	22	8355	0		1	Bcin06g00130
GO:0022402	cell cycle process	biological_process	0.59936	1	4	334	106	8355	2	Bcin06g06070,Bcin06g07120	2	Bcin03g03280,Bcin07g02180
GO:0016469	proton-transporting two-sector ATPase complex	cellular_component	0.59954	1	4	334	106	8355	0		4	Bcin13g05060,Bcin01g08090,Bcin08g02880,Bcin14g01990
GO:0008137	NADH dehydrogenase (ubiquinone) activity	molecular_function	0.59991	1	1	334	24	8355	0		1	Bcin13g04480
GO:0050136	NADH dehydrogenase (quinone) activity	molecular_function	0.59991	1	1	334	24	8355	0		1	Bcin13g04480
GO:0019752	carboxylic acid metabolic process	biological_process	0.59999	1	12	334	309	8355	2	Bcin07g00010,Bcin08g04910	10	Bcin01g08610,Bcin01g00360,Bcin08g04220,Bcin03g00700,Bcin15g03860,Bcin03g03280,Bcin01g03300,Bcin11g01050,Bcin01g08090,Bcin01g00260
GO:0019867	outer membrane	cellular_component	0.60009	1	3	334	79	8355	0		3	Bcin12g00250,Novel00659,Bcin03g07090
GO:0006874	cellular calcium ion homeostasis	biological_process	0.6024	1	1	334	23	8355	1	Bcin14g00300	0
GO:0055074	calcium ion homeostasis	biological_process	0.6024	1	1	334	23	8355	1	Bcin14g00300	0
GO:0072503	cellular divalent inorganic cation homeostasis	biological_process	0.6024	1	1	334	23	8355	1	Bcin14g00300	0
GO:0072507	divalent inorganic cation homeostasis	biological_process	0.6024	1	1	334	23	8355	1	Bcin14g00300	0
GO:0051028	mRNA transport	biological_process	0.60265	1	1	334	23	8355	0		1	Bcin14g01990
GO:0043436	oxoacid metabolic process	biological_process	0.60472	1	12	334	310	8355	2	Bcin08g04910,Bcin07g00010	10	Bcin03g03280,Bcin15g03860,Bcin08g04220,Bcin03g00700,Bcin01g00360,Bcin01g08610,Bcin01g08090,Bcin01g00260,Bcin11g01050,Bcin01g03300
GO:0005102	signaling receptor binding	molecular_function	0.60698	1	5	334	131	8355	1	Bcin03g08760	4	Bcin07g04390,Bcin04g05210,Bcin11g02800,Bcin11g02650
GO:0010564	regulation of cell cycle process	biological_process	0.60704	1	1	334	23	8355	0		1	Bcin07g02180
GO:0006164	purine nucleotide biosynthetic process	biological_process	0.60768	1	3	334	79	8355	0		3	Bcin08g02880,Bcin01g08090,Bcin16g01790
GO:0044255	cellular lipid metabolic process	biological_process	0.60819	1	8	334	209	8355	1	Bcin07g00010	7	Bcin01g02320,Bcin08g04630,Bcin01g03300,Bcin15g03860,Bcin13g04610,Bcin01g00360,Bcin01g08610
GO:0015932	nucleobase-containing compound transmembrane transporter activity	molecular_function	0.60866	1	1	334	23	8355	1	Bcin14g00300	0
GO:0042802	identical protein binding	molecular_function	0.60913	1	2	334	50	8355	0		2	Bcin13g05060,Bcin01g02760
GO:0043565	sequence-specific DNA binding	molecular_function	0.61026	1	3	334	77	8355	0		3	Bcin07g00750,Bcin02g07430,Bcin06g00320
GO:0065003	protein-containing complex assembly	biological_process	0.6107	1	7	334	188	8355	0		7	Bcin08g01100,Bcin01g04590,Bcin07g04390,Bcin02g01000,Bcin14g01990,Bcin11g02800,Bcin14g03270
GO:0048870	cell motility	biological_process	0.61115	1	2	334	51	8355	1	Bcin06g00650	1	Bcin14g01990
GO:0051674	localization of cell	biological_process	0.61115	1	2	334	51	8355	1	Bcin06g00650	1	Bcin14g01990
GO:0098803	respiratory chain complex	cellular_component	0.61176	1	1	334	24	8355	0		1	Bcin14g01230
GO:0006826	iron ion transport	biological_process	0.61329	1	1	334	23	8355	0		1	Bcin08g02880
GO:0016835	carbon-oxygen lyase activity	molecular_function	0.6134	1	2	334	52	8355	1	Bcin12g06390	1	Bcin07g06550
GO:0003678	DNA helicase activity	molecular_function	0.61553	1	3	334	76	8355	1	Bcin01g05890	2	Bcin08g01100,Bcin10g01040
GO:0031514	motile cilium	cellular_component	0.61629	1	1	334	24	8355	0		1	Bcin14g01990
GO:1901605	alpha-amino acid metabolic process	biological_process	0.61767	1	4	334	105	8355	1	Bcin08g04910	3	Bcin03g00700,Bcin03g03280,Bcin11g01050
GO:0000793	condensed chromosome	cellular_component	0.61773	1	2	334	54	8355	0		2	Bcin05g02890,Bcin14g03270
GO:0019835	cytolysis	biological_process	0.61923	1	1	334	24	8355	0		1	Bcin09g03720
GO:0006367	transcription initiation from RNA polymerase II promoter	biological_process	0.62084	1	2	334	51	8355	0		2	Bcin12g00250,Bcin03g07090
GO:0061630	ubiquitin protein ligase activity	molecular_function	0.62122	1	1	334	24	8355	0		1	Bcin04g02090
GO:0061659	ubiquitin-like protein ligase activity	molecular_function	0.62122	1	1	334	24	8355	0		1	Bcin04g02090
GO:0031410	cytoplasmic vesicle	cellular_component	0.62185	1	2	334	51	8355	0		2	Bcin09g02030,Bcin14g03270
GO:0097708	intracellular vesicle	cellular_component	0.62185	1	2	334	51	8355	0		2	Bcin09g02030,Bcin14g03270
GO:0005740	mitochondrial envelope	cellular_component	0.62381	1	6	334	166	8355	0		6	Bcin04g06220,Bcin14g01230,Bcin01g08090,Bcin08g02880,Bcin05g06220,Bcin02g03350
GO:0044550	secondary metabolite biosynthetic process	biological_process	0.6239	1	2	334	54	8355	0		2	Bcin16g01810,Bcin01g03300
GO:0005976	polysaccharide metabolic process	biological_process	0.62397	1	2	334	52	8355	0		2	Bcin16g03240,Bcin14g05020
GO:0070840	dynein complex binding	molecular_function	0.62515	1	1	334	24	8355	0		1	Bcin13g05060
GO:0006754	ATP biosynthetic process	biological_process	0.62557	1	2	334	54	8355	0		2	Bcin01g08090,Bcin08g02880
GO:0009142	nucleoside triphosphate biosynthetic process	biological_process	0.62557	1	2	334	54	8355	0		2	Bcin08g02880,Bcin01g08090
GO:0009144	purine nucleoside triphosphate metabolic process	biological_process	0.62557	1	2	334	54	8355	0		2	Bcin01g08090,Bcin08g02880
GO:0009145	purine nucleoside triphosphate biosynthetic process	biological_process	0.62557	1	2	334	54	8355	0		2	Bcin08g02880,Bcin01g08090
GO:0009199	ribonucleoside triphosphate metabolic process	biological_process	0.62557	1	2	334	54	8355	0		2	Bcin08g02880,Bcin01g08090
GO:0009201	ribonucleoside triphosphate biosynthetic process	biological_process	0.62557	1	2	334	54	8355	0		2	Bcin08g02880,Bcin01g08090
GO:0009205	purine ribonucleoside triphosphate metabolic process	biological_process	0.62557	1	2	334	54	8355	0		2	Bcin01g08090,Bcin08g02880
GO:0009206	purine ribonucleoside triphosphate biosynthetic process	biological_process	0.62557	1	2	334	54	8355	0		2	Bcin01g08090,Bcin08g02880
GO:0009073	aromatic amino acid family biosynthetic process	biological_process	0.62629	1	1	334	24	8355	0		1	Bcin03g03280
GO:0006401	RNA catabolic process	biological_process	0.62676	1	1	334	25	8355	1	Bcin01g00870	0
GO:0019080	viral gene expression	biological_process	0.62699	1	1	334	23	8355	0		1	Bcin05g07650
GO:0043933	protein-containing complex subunit organization	biological_process	0.62737	1	8	334	218	8355	0		8	Bcin14g03270,Bcin11g02800,Bcin14g01990,Bcin07g04390,Bcin08g01100,Bcin10g01250,Bcin01g04590,Bcin02g01000
GO:0005746	mitochondrial respirasome	cellular_component	0.62833	1	1	334	25	8355	0		1	Bcin14g01230
GO:0005216	ion channel activity	molecular_function	0.63009	1	3	334	81	8355	1	Bcin14g00300	2	Bcin01g04590,Bcin14g01760
GO:0001539	cilium or flagellum-dependent cell motility	biological_process	0.63212	1	1	334	24	8355	1	Bcin06g00650	0
GO:1990204	oxidoreductase complex	cellular_component	0.63215	1	1	334	25	8355	0		1	Bcin14g01230
GO:0008094	DNA-dependent ATPase activity	molecular_function	0.63331	1	3	334	78	8355	1	Bcin01g05890	2	Bcin08g01100,Bcin10g01040
GO:0072522	purine-containing compound biosynthetic process	biological_process	0.63425	1	3	334	82	8355	0		3	Bcin01g08090,Bcin08g02880,Bcin16g01790
GO:0009064	glutamine family amino acid metabolic process	biological_process	0.63469	1	1	334	24	8355	0		1	Bcin03g03280
GO:0015103	inorganic anion transmembrane transporter activity	molecular_function	0.63494	1	1	334	24	8355	0		1	Bcin09g01350
GO:0016591	RNA polymerase II, holoenzyme	cellular_component	0.63527	1	2	334	53	8355	0		2	Bcin12g00250,Bcin03g07090
GO:0006633	fatty acid biosynthetic process	biological_process	0.63577	1	1	334	26	8355	0		1	Bcin01g03300
GO:0016485	protein processing	biological_process	0.63693	1	2	334	55	8355	0		2	Bcin13g02700,Bcin01g04780
GO:0045454	cell redox homeostasis	biological_process	0.63722	1	1	334	26	8355	0		1	Bcin07g03430
GO:1902600	proton transmembrane transport	biological_process	0.63734	1	4	334	111	8355	0		4	Bcin08g02880,Bcin01g08090,Bcin14g01990,Bcin13g05060
GO:0019438	aromatic compound biosynthetic process	biological_process	0.63756	1	46	334	1188	8355	6	Bcin01g09230,Bcin13g01270,Bcin08g04920,Bcin12g01070,Bcin01g05890,Bcin05g01490	40	Bcin03g00940,Bcin13g05060,Bcin08g05630,Bcin04g05210,Bcin01g08600,Bcin08g01180,Bcin08g02710,Bcin03g07090,Bcin13g02700,Bcin01g08090,Bcin14g00650,Bcin02g07180,Bcin14g05020,Bcin12g03350,Bcin12g01240,Bcin15g02550,Bcin16g03200,Bcin16g01810,Bcin08g02880,Bcin02g07430,Bcin15g00490,Bcin16g01930,Bcin03g08840,Bcin16g01790,Bcin04g04950,Bcin03g03280,Bcin06g04080,Bcin16g03240,Bcin03g00400,Bcin10g01250,Bcin12g04…
GO:0003968	RNA-directed 5-3 RNA polymerase activity	molecular_function	0.63863	1	1	334	25	8355	0		1	Bcin15g00490
GO:0031248	protein acetyltransferase complex	cellular_component	0.63896	1	1	334	25	8355	0		1	Bcin04g03740
GO:1902493	acetyltransferase complex	cellular_component	0.63896	1	1	334	25	8355	0		1	Bcin04g03740
GO:0016070	RNA metabolic process	biological_process	0.63915	1	54	334	1392	8355	7	Bcin01g09230,Bcin01g00870,Bcin01g05890,Bcin12g01070,Bcin08g04920,Bcin13g01270,Bcin05g01490	47	Bcin12g05220,Bcin14g05020,Bcin12g03350,Bcin12g01240,Bcin08g04430,Bcin02g07430,Bcin15g00490,Bcin15g02550,Bcin16g03200,Bcin16g01810,Bcin08g05630,Bcin04g05210,Bcin12g06230,Bcin03g00940,Bcin13g05060,Bcin13g02700,Bcin01g08090,Bcin14g00650,Bcin02g07180,Bcin01g08600,Bcin08g01180,Bcin08g02710,Bcin03g07090,Bcin08g06360,Bcin14g00660,Bcin07g00750,Bcin12g01080,Bcin12g00250,Bcin14g01990,Bcin09g05490,Bcin12g04…
GO:0048522	positive regulation of cellular process	biological_process	0.64	1	2	334	53	8355	0		2	Bcin07g02180,Bcin14g00660
GO:0044281	small molecule metabolic process	biological_process	0.64026	1	20	334	529	8355	3	Bcin08g04910,Bcin07g00010,Bcin16g01430	17	Bcin08g02880,Bcin11g01050,Bcin01g03300,Bcin08g04220,Bcin15g03860,Bcin01g00260,Bcin01g08090,Bcin03g03280,Bcin16g01790,Bcin03g00700,Bcin08g05630,Bcin04g04950,Bcin01g00360,Bcin03g08840,Bcin01g08610,Bcin14g02800,Bcin04g05150
GO:0005667	transcription regulator complex	cellular_component	0.64073	1	2	334	54	8355	0		2	Bcin03g07090,Bcin12g00250
GO:0009141	nucleoside triphosphate metabolic process	biological_process	0.64406	1	2	334	56	8355	0		2	Bcin01g08090,Bcin08g02880
GO:0071944	cell periphery	cellular_component	0.64429	1	8	334	214	8355	1	Bcin03g09318	7	Novel00659,Bcin14g01990,Bcin03g00940,Bcin01g04590,Bcin08g02880,Bcin01g03920,Bcin03g07090
GO:0046034	ATP metabolic process	biological_process	0.64722	1	3	334	84	8355	0		3	Bcin08g02880,Bcin01g08090,Bcin08g04220
GO:0045893	positive regulation of transcription, DNA-templated	biological_process	0.65063	1	1	334	25	8355	0		1	Bcin14g00660
GO:0045935	positive regulation of nucleobase-containing compound metabolic process	biological_process	0.65063	1	1	334	25	8355	0		1	Bcin14g00660
GO:0051254	positive regulation of RNA metabolic process	biological_process	0.65063	1	1	334	25	8355	0		1	Bcin14g00660
GO:1902680	positive regulation of RNA biosynthetic process	biological_process	0.65063	1	1	334	25	8355	0		1	Bcin14g00660
GO:1903508	positive regulation of nucleic acid-templated transcription	biological_process	0.65063	1	1	334	25	8355	0		1	Bcin14g00660
GO:0016874	ligase activity	molecular_function	0.65116	1	5	334	134	8355	1	Bcin02g06040	4	Bcin01g08090,Bcin16g01790,Bcin02g07720,Bcin01g03300
GO:0006952	defense response	biological_process	0.65176	1	4	334	109	8355	0		4	Bcin04g04950,Bcin08g03040,Novel00575,Bcin09g05470
GO:0008652	cellular amino acid biosynthetic process	biological_process	0.65373	1	3	334	83	8355	1	Bcin08g04910	2	Bcin03g00700,Bcin03g03280
GO:0031982	vesicle	cellular_component	0.65374	1	2	334	54	8355	0		2	Bcin14g03270,Bcin09g02030
GO:0000151	ubiquitin ligase complex	cellular_component	0.65393	1	2	334	56	8355	0		2	Bcin04g02090,Bcin15g04190
GO:0003887	DNA-directed DNA polymerase activity	molecular_function	0.65474	1	1	334	26	8355	0		1	Bcin01g08610
GO:0007267	cell-cell signaling	biological_process	0.65653	1	1	334	25	8355	1	Bcin02g01260	0
GO:0000278	mitotic cell cycle	biological_process	0.65695	1	2	334	57	8355	0		2	Bcin14g03270,Bcin05g02890
GO:0006396	RNA processing	biological_process	0.65952	1	12	334	327	8355	1	Bcin05g01490	11	Bcin12g03290,Bcin08g06360,Bcin16g00830,Bcin08g04430,Bcin02g07090,Bcin02g01000,Bcin11g03160,Bcin09g05490,Bcin12g05220,Bcin04g02400,Bcin12g06230
GO:0005576	extracellular region	cellular_component	0.66097	1	12	334	327	8355	2	Bcin16g00550,Bcin16g01430	10	Bcin09g05470,Bcin07g07020,Bcin05g02890,Bcin06g00480,Bcin11g02650,Bcin15g01170,Bcin11g02800,Bcin04g05210,Bcin07g04390,Bcin09g03650
GO:0019725	cellular homeostasis	biological_process	0.661	1	2	334	57	8355	1	Bcin14g00300	1	Bcin07g03430
GO:0009451	RNA modification	biological_process	0.66138	1	4	334	113	8355	0		4	Bcin09g05490,Bcin12g03290,Bcin08g04430,Bcin04g02400
GO:0015079	potassium ion transmembrane transporter activity	molecular_function	0.66256	1	1	334	26	8355	0		1	Bcin14g01760
GO:0006996	organelle organization	biological_process	0.66262	1	15	334	407	8355	1	Bcin06g06070	14	Bcin10g01250,Bcin10g05060,Bcin03g00400,Bcin01g04590,Bcin02g01000,Bcin02g07180,Bcin10g01040,Bcin08g01100,Bcin14g03270,Bcin09g06750,Bcin11g02150,Bcin01g04530,Bcin14g01990,Bcin09g05080
GO:0006323	DNA packaging	biological_process	0.6629	1	1	334	26	8355	0		1	Bcin02g01000
GO:0098542	defense response to other organism	biological_process	0.66622	1	3	334	84	8355	0		3	Bcin08g03040,Bcin04g04950,Novel00575
GO:0015979	photosynthesis	biological_process	0.66719	1	2	334	57	8355	0		2	Bcin14g03270,Bcin02g07440
GO:0009605	response to external stimulus	biological_process	0.66946	1	5	334	139	8355	1	Bcin01g09230	4	Novel00766,Novel00575,Bcin08g03040,Bcin04g04950
GO:0006974	cellular response to DNA damage stimulus	biological_process	0.67146	1	8	334	219	8355	1	Bcin02g06040	7	Bcin05g03310,Bcin09g05470,Bcin08g01100,Bcin12g03340,Bcin10g01040,Bcin04g06170,Bcin10g05490
GO:0070469	respirasome	cellular_component	0.67206	1	1	334	28	8355	0		1	Bcin14g01230
GO:0016053	organic acid biosynthetic process	biological_process	0.67566	1	4	334	115	8355	1	Bcin08g04910	3	Bcin01g03300,Bcin03g03280,Bcin03g00700
GO:0046394	carboxylic acid biosynthetic process	biological_process	0.67566	1	4	334	115	8355	1	Bcin08g04910	3	Bcin03g00700,Bcin03g03280,Bcin01g03300
GO:0008092	cytoskeletal protein binding	molecular_function	0.67755	1	4	334	114	8355	0		4	Bcin10g01040,Bcin08g01100,Bcin08g02710,Bcin09g06750
GO:0004540	ribonuclease activity	molecular_function	0.6801	1	2	334	59	8355	1	Bcin01g00870	1	Bcin12g06230
GO:0006811	ion transport	biological_process	0.68022	1	16	334	438	8355	4	Bcin08g02080,Bcin07g00010,Bcin03g07440,Bcin01g05880	12	Bcin01g03920,Bcin01g04590,Bcin08g02880,Bcin14g01760,Bcin09g01350,Bcin14g01990,Bcin08g02710,Bcin02g03350,Bcin01g08090,Bcin13g05060,Bcin03g00940,Bcin01g05190
GO:0055086	nucleobase-containing small molecule metabolic process	biological_process	0.68188	1	5	334	144	8355	0		5	Bcin04g04950,Bcin01g08090,Bcin08g02880,Bcin08g04220,Bcin16g01790
GO:0016891	endoribonuclease activity, producing 5-phosphomonoesters	molecular_function	0.6819	1	1	334	29	8355	0		1	Bcin12g06230
GO:0034508	centromere complex assembly	biological_process	0.68324	1	1	334	29	8355	0		1	Bcin14g03270
GO:0044282	small molecule catabolic process	biological_process	0.68362	1	1	334	28	8355	0		1	Bcin11g01050
GO:0031974	membrane-enclosed lumen	cellular_component	0.68594	1	11	334	309	8355	1	Bcin05g01490	10	Bcin10g05060,Bcin05g02890,Bcin15g00490,Bcin02g03350,Bcin09g05470,Bcin03g07090,Bcin12g00250,Bcin14g03270,Bcin05g06220,Bcin04g03740
GO:0043233	organelle lumen	cellular_component	0.68594	1	11	334	309	8355	1	Bcin05g01490	10	Bcin02g03350,Bcin09g05470,Bcin03g07090,Bcin10g05060,Bcin05g02890,Bcin15g00490,Bcin04g03740,Bcin05g06220,Bcin12g00250,Bcin14g03270
GO:0070013	intracellular organelle lumen	cellular_component	0.68594	1	11	334	309	8355	1	Bcin05g01490	10	Bcin05g02890,Bcin15g00490,Bcin10g05060,Bcin09g05470,Bcin03g07090,Bcin02g03350,Bcin12g00250,Bcin14g03270,Bcin05g06220,Bcin04g03740
GO:0031967	organelle envelope	cellular_component	0.68748	1	6	334	177	8355	0		6	Bcin01g08090,Bcin08g02880,Bcin14g01230,Bcin04g06220,Bcin02g03350,Bcin05g06220
GO:0042578	phosphoric ester hydrolase activity	molecular_function	0.68786	1	4	334	114	8355	0		4	Bcin10g01040,Bcin07g02180,Bcin09g02030,Novel00765
GO:0009891	positive regulation of biosynthetic process	biological_process	0.68878	1	1	334	28	8355	0		1	Bcin14g00660
GO:0010557	positive regulation of macromolecule biosynthetic process	biological_process	0.68878	1	1	334	28	8355	0		1	Bcin14g00660
GO:0031328	positive regulation of cellular biosynthetic process	biological_process	0.68878	1	1	334	28	8355	0		1	Bcin14g00660
GO:0034660	ncRNA metabolic process	biological_process	0.69017	1	8	334	226	8355	1	Bcin05g01490	7	Bcin12g03290,Bcin08g06360,Bcin08g04430,Bcin01g08090,Bcin02g07090,Bcin09g05490,Bcin04g02400
GO:0016747	transferase activity, transferring acyl groups other than amino-acyl groups	molecular_function	0.691	1	6	334	173	8355	0		6	Bcin05g00400,Bcin09g03650,Bcin02g07180,Bcin04g00640,Bcin03g00400,Bcin01g03770
GO:0008134	transcription factor binding	molecular_function	0.69339	1	3	334	87	8355	1	Bcin05g01490	2	Bcin13g05060,Bcin03g07090
GO:0018130	heterocycle biosynthetic process	biological_process	0.6952	1	46	334	1213	8355	6	Bcin01g09230,Bcin05g01490,Bcin08g04920,Bcin13g01270,Bcin12g01070,Bcin01g05890	40	Bcin03g07090,Bcin08g02710,Bcin01g08600,Bcin08g01180,Bcin02g07180,Bcin01g08090,Bcin14g00650,Bcin13g02700,Bcin13g05060,Bcin03g00940,Bcin04g05210,Bcin08g05630,Bcin16g01810,Bcin16g03200,Bcin15g02550,Bcin15g00490,Bcin02g07430,Bcin08g02880,Bcin12g01240,Bcin12g03350,Bcin14g05020,Bcin16g03240,Bcin06g04080,Bcin10g01250,Bcin03g00400,Bcin03g08840,Bcin16g01930,Bcin03g03280,Bcin04g04950,Bcin16g01790,Novel0031…
GO:0034641	cellular nitrogen compound metabolic process	biological_process	0.69638	1	83	334	2170	8355	10	Bcin13g01270,Bcin12g01070,Bcin11g03330,Bcin01g00870,Bcin01g09230,Bcin05g01490,Bcin08g04920,Bcin01g05890,Bcin02g01260,Bcin02g06040	73	Bcin12g03290,Bcin10g05060,Novel00585,Novel00765,Bcin02g00130,Bcin07g05260,Bcin12g04770,Bcin10g05490,Bcin12g01080,Bcin12g00250,Bcin06g04080,Bcin16g03240,Bcin03g00400,Bcin02g07090,Bcin02g01000,Bcin11g03160,Bcin03g08840,Bcin10g00650,Bcin16g01790,Bcin06g00320,Bcin15g02550,Bcin16g01810,Bcin16g03200,Bcin08g02880,Bcin08g04430,Bcin15g00490,Bcin02g07430,Bcin14g05020,Bcin08g04220,Bcin12g03340,Bcin01g08600,…
GO:0044283	small molecule biosynthetic process	biological_process	0.70248	1	6	334	175	8355	1	Bcin08g04910	5	Bcin03g00700,Bcin08g04220,Bcin03g03280,Bcin01g03300,Bcin03g08840
GO:0000428	DNA-directed RNA polymerase complex	cellular_component	0.70287	1	2	334	60	8355	0		2	Bcin03g07090,Bcin12g00250
GO:0055029	nuclear DNA-directed RNA polymerase complex	cellular_component	0.70287	1	2	334	60	8355	0		2	Bcin03g07090,Bcin12g00250
GO:0031683	G-protein beta/gamma-subunit complex binding	molecular_function	0.70319	1	1	334	30	8355	0		1	Bcin10g02140
GO:0044085	cellular component biogenesis	biological_process	0.70764	1	11	334	318	8355	1	Bcin05g01490	10	Bcin07g04390,Bcin14g01990,Bcin14g03270,Bcin11g02800,Bcin02g01000,Bcin01g02320,Bcin01g04590,Bcin08g04430,Bcin08g06360,Bcin08g01100
GO:0061695	transferase complex, transferring phosphorus-containing groups	cellular_component	0.70791	1	3	334	90	8355	1	Bcin05g05740	2	Bcin12g00250,Bcin03g07090
GO:0005929	cilium	cellular_component	0.70909	1	1	334	31	8355	0		1	Bcin14g01990
GO:0015291	secondary active transmembrane transporter activity	molecular_function	0.70922	1	1	334	30	8355	1	Bcin01g06290	0
GO:0040011	locomotion	biological_process	0.7109	1	2	334	61	8355	1	Bcin06g00650	1	Bcin14g01990
GO:0043231	intracellular membrane-bounded organelle	cellular_component	0.71205	1	51	334	1356	8355	6	Bcin03g07440,Bcin05g01490,Bcin06g07120,Bcin08g04920,Bcin14g00300,Bcin01g00870	45	Bcin02g00130,Bcin14g01760,Bcin10g05060,Bcin16g00830,Novel00311,Bcin07g06750,Bcin12g03290,Bcin14g03270,Bcin12g01080,Bcin12g00250,Bcin14g01990,Bcin07g00750,Bcin12g04770,Bcin04g03740,Bcin05g06220,Bcin02g01000,Bcin04g06220,Bcin05g02890,Bcin10g01250,Bcin09g05470,Bcin05g03310,Bcin06g04080,Bcin03g03280,Novel00024,Bcin16g01930,Bcin15g00490,Bcin02g07430,Bcin08g02880,Bcin16g03200,Bcin01g04780,Bcin15g04190,…
GO:0120025	plasma membrane bounded cell projection	cellular_component	0.71456	1	1	334	32	8355	0		1	Bcin14g01990
GO:0006338	chromatin remodeling	biological_process	0.71841	1	1	334	31	8355	0		1	Bcin10g01250
GO:0005886	plasma membrane	cellular_component	0.7185	1	5	334	147	8355	1	Bcin03g09318	4	Bcin01g04590,Bcin08g02880,Bcin01g03920,Bcin03g00940
GO:0046915	transition metal ion transmembrane transporter activity	molecular_function	0.71874	1	1	334	31	8355	0		1	Bcin08g02880
GO:0006873	cellular ion homeostasis	biological_process	0.71942	1	1	334	31	8355	1	Bcin14g00300	0
GO:0006875	cellular metal ion homeostasis	biological_process	0.71942	1	1	334	31	8355	1	Bcin14g00300	0
GO:0030003	cellular cation homeostasis	biological_process	0.71942	1	1	334	31	8355	1	Bcin14g00300	0
GO:0055082	cellular chemical homeostasis	biological_process	0.71942	1	1	334	31	8355	1	Bcin14g00300	0
GO:1901135	carbohydrate derivative metabolic process	biological_process	0.72008	1	9	334	259	8355	0		9	Bcin08g04220,Bcin16g01790,Bcin11g03160,Bcin01g00360,Bcin01g00260,Bcin01g08090,Bcin08g02880,Bcin14g01760,Bcin14g02740
GO:0015698	inorganic anion transport	biological_process	0.72043	1	1	334	30	8355	0		1	Bcin09g01350
GO:0097367	carbohydrate derivative binding	molecular_function	0.72335	1	33	334	876	8355	7	Bcin07g00040,Bcin02g06040,Bcin14g00210,Bcin01g05890,Bcin13g00710,Bcin05g05740,Bcin06g01720	26	Bcin01g10380,Bcin01g08090,Bcin12g06230,Bcin02g01320,Bcin08g06640,Bcin04g05150,Bcin12g03920,Bcin10g01040,Bcin03g06160,Bcin05g04930,Bcin01g10220,Bcin13g05380,Bcin02g07090,Bcin10g02140,Bcin05g03610,Bcin04g06170,Bcin06g00320,Bcin01g08590,Bcin16g01790,Bcin05g02680,Bcin10g00650,Bcin12g03290,Bcin01g04530,Bcin07g00750,Bcin01g07220,Bcin07g06680
GO:0031325	positive regulation of cellular metabolic process	biological_process	0.72392	1	1	334	31	8355	0		1	Bcin14g00660
GO:0051173	positive regulation of nitrogen compound metabolic process	biological_process	0.72392	1	1	334	31	8355	0		1	Bcin14g00660
GO:0016051	carbohydrate biosynthetic process	biological_process	0.72494	1	2	334	62	8355	0		2	Bcin08g04220,Bcin13g04610
GO:0006403	RNA localization	biological_process	0.72597	1	1	334	32	8355	0		1	Bcin14g01990
GO:0050657	nucleic acid transport	biological_process	0.72597	1	1	334	32	8355	0		1	Bcin14g01990
GO:0050658	RNA transport	biological_process	0.72597	1	1	334	32	8355	0		1	Bcin14g01990
GO:0051236	establishment of RNA localization	biological_process	0.72597	1	1	334	32	8355	0		1	Bcin14g01990
GO:0004721	phosphoprotein phosphatase activity	molecular_function	0.72664	1	1	334	31	8355	0		1	Bcin07g02180
GO:0008380	RNA splicing	biological_process	0.72842	1	2	334	64	8355	0		2	Bcin16g00830,Bcin02g01000
GO:0072330	monocarboxylic acid biosynthetic process	biological_process	0.72906	1	1	334	33	8355	0		1	Bcin01g03300
GO:0030695	GTPase regulator activity	molecular_function	0.73335	1	1	334	31	8355	0		1	Bcin15g05040
GO:0010628	positive regulation of gene expression	biological_process	0.73514	1	1	334	32	8355	0		1	Bcin14g00660
GO:0006950	response to stress	biological_process	0.73514	1	14	334	396	8355	1	Bcin02g06040	13	Bcin10g01040,Bcin12g03340,Bcin08g01100,Bcin05g03310,Bcin09g05470,Bcin13g02700,Bcin08g03040,Novel00575,Bcin04g04950,Bcin10g05490,Bcin11g02800,Bcin04g06170,Bcin07g04390
GO:0000228	nuclear chromosome	cellular_component	0.7363	1	3	334	96	8355	0		3	Bcin05g02890,Bcin14g03270,Bcin10g05060
GO:0000776	kinetochore	cellular_component	0.73881	1	2	334	67	8355	0		2	Bcin14g03270,Bcin05g02890
GO:0050801	ion homeostasis	biological_process	0.74032	1	1	334	33	8355	1	Bcin14g00300	0
GO:0055065	metal ion homeostasis	biological_process	0.74032	1	1	334	33	8355	1	Bcin14g00300	0
GO:0055080	cation homeostasis	biological_process	0.74032	1	1	334	33	8355	1	Bcin14g00300	0
GO:0098771	inorganic ion homeostasis	biological_process	0.74032	1	1	334	33	8355	1	Bcin14g00300	0
GO:0033647	host intracellular organelle	cellular_component	0.74049	1	3	334	94	8355	0		3	Bcin03g08840,Bcin14g05010,Bcin14g00660
GO:0033648	host intracellular membrane-bounded organelle	cellular_component	0.74049	1	3	334	94	8355	0		3	Bcin14g00660,Bcin14g05010,Bcin03g08840
GO:0042025	host cell nucleus	cellular_component	0.74049	1	3	334	94	8355	0		3	Bcin14g00660,Bcin03g08840,Bcin14g05010
GO:0030880	RNA polymerase complex	cellular_component	0.74625	1	2	334	66	8355	0		2	Bcin12g00250,Bcin03g07090
GO:0031966	mitochondrial membrane	cellular_component	0.74694	1	5	334	159	8355	0		5	Bcin05g06220,Bcin14g01230,Bcin04g06220,Bcin08g02880,Bcin01g08090
GO:0009888	tissue development	biological_process	0.74876	1	1	334	33	8355	0		1	Bcin08g02880
GO:0005634	nucleus	cellular_component	0.75311	1	37	334	1004	8355	5	Bcin01g00870,Bcin08g04920,Bcin06g07120,Bcin03g07440,Bcin05g01490	32	Bcin03g00940,Bcin04g05210,Bcin08g02710,Bcin03g07090,Bcin01g08600,Bcin08g01180,Bcin13g02700,Bcin12g03350,Bcin16g03200,Bcin15g04190,Bcin02g07430,Bcin15g00490,Bcin16g01930,Bcin03g03280,Bcin05g03310,Bcin09g05470,Bcin06g04080,Bcin05g02890,Bcin02g01000,Bcin10g01250,Bcin04g03740,Bcin12g04770,Bcin12g00250,Bcin12g01080,Bcin14g01990,Bcin14g03270,Novel00311,Bcin16g00830,Bcin07g06750,Bcin12g03290,Bcin02g0013…
GO:0002949	tRNA threonylcarbamoyladenosine modification	biological_process	0.75319	1	1	334	33	8355	0		1	Bcin12g03290
GO:0070525	tRNA threonylcarbamoyladenosine metabolic process	biological_process	0.75319	1	1	334	33	8355	0		1	Bcin12g03290
GO:0042803	protein homodimerization activity	molecular_function	0.75382	1	1	334	34	8355	0		1	Bcin13g05060
GO:0010467	gene expression	biological_process	0.75394	1	61	334	1644	8355	9	Bcin02g01260,Bcin01g05890,Bcin12g01070,Bcin08g04920,Bcin13g01270,Bcin05g01490,Bcin01g09230,Bcin01g00870,Bcin11g03330	52	Bcin04g02400,Bcin11g03160,Bcin03g08840,Bcin16g01930,Bcin10g01250,Bcin03g00400,Bcin02g07090,Bcin02g01000,Bcin06g04080,Bcin11g01910,Bcin16g03240,Bcin07g00750,Bcin14g00660,Bcin12g01080,Bcin12g00250,Bcin14g01990,Bcin12g04770,Bcin09g05490,Novel00765,Bcin02g00130,Bcin07g05260,Bcin07g06750,Bcin12g03290,Bcin16g00830,Novel00311,Bcin08g05630,Bcin12g06230,Bcin04g05210,Bcin03g00940,Bcin13g05060,Bcin04g00640,…
GO:0009893	positive regulation of metabolic process	biological_process	0.75585	1	1	334	34	8355	0		1	Bcin14g00660
GO:0010604	positive regulation of macromolecule metabolic process	biological_process	0.75585	1	1	334	34	8355	0		1	Bcin14g00660
GO:0006399	tRNA metabolic process	biological_process	0.7565	1	6	334	185	8355	0		6	Bcin04g02400,Bcin01g08090,Bcin08g04430,Bcin02g07090,Bcin12g03290,Bcin09g05490
GO:0006606	protein import into nucleus	biological_process	0.75774	1	1	334	35	8355	1	Bcin03g08760	0
GO:0034504	protein localization to nucleus	biological_process	0.75774	1	1	334	35	8355	1	Bcin03g08760	0
GO:0051170	import into nucleus	biological_process	0.75774	1	1	334	35	8355	1	Bcin03g08760	0
GO:0140098	catalytic activity, acting on RNA	molecular_function	0.75775	1	12	334	350	8355	2	Bcin07g01530,Bcin01g00870	10	Bcin09g05490,Bcin04g02400,Bcin12g06230,Bcin12g03290,Bcin08g01100,Bcin01g08090,Bcin08g04430,Bcin04g00640,Bcin15g00490,Bcin02g07090
GO:0015078	proton transmembrane transporter activity	molecular_function	0.75815	1	4	334	130	8355	1	Bcin01g06290	3	Bcin08g02880,Bcin14g01990,Bcin13g05060
GO:0033646	host intracellular part	cellular_component	0.7605	1	3	334	97	8355	0		3	Bcin14g00660,Bcin03g08840,Bcin14g05010
GO:0043656	host intracellular region	cellular_component	0.7605	1	3	334	97	8355	0		3	Bcin14g00660,Bcin14g05010,Bcin03g08840
GO:0048878	chemical homeostasis	biological_process	0.76102	1	1	334	35	8355	1	Bcin14g00300	0
GO:0051604	protein maturation	biological_process	0.76176	1	2	334	70	8355	0		2	Bcin01g04780,Bcin13g02700
GO:0030001	metal ion transport	biological_process	0.76349	1	6	334	187	8355	3	Bcin01g05880,Bcin08g02080,Bcin07g00010	3	Bcin08g02880,Bcin03g00940,Bcin02g03350
GO:0006814	sodium ion transport	biological_process	0.76585	1	1	334	35	8355	0		1	Bcin03g00940
[truncated: 226 more rows]

## Sheet: S3
	Table S3 GO pathway enrichment analysis for DEGs with SI_4hvs.S_4h
[truncated: 2,078 more rows]

## Sheet: S4
	Table S4 GO pathway enrichment analysis for DEGs with LRI_4hvs.SI_4h
[truncated: 2,674 more rows]

## Sheet: S5
	Table S5 GO pathway enrichment analysis for DEGs with FRI_4hvsSI_4h
[truncated: 3,165 more rows]

[truncated: 6 more sheets: S6, S7, S8, S9, S10, S11]
